# Supplementary material for: DeltaBreed: A BrAPI-centric breeding data information system
Source: PLoS One. 2025 Dec 12;20(12):e0324104. doi: 10.1371/journal.pone.0324104 (PMC12700463; doi:10.1371/journal.pone.0324104)
Supplement: S1 Table — (XLSX) [file pone.0324104.s001.xlsx]

## Sheet: Supplemental Table 1
Supplemental Table 1. Observation variable scale class and corresponding observation validation
Observation variable scale class	Observation data validation
Numerical	Numbers only; no alpha characters
Date	Date in YYYYMMDD format
Ordinal	All categories or values are defined
Nominal	All categories are defined
Text	none
