# Supplementary material for: DeltaBreed: A BrAPI-centric breeding data information system
Source: PLoS One. 2025 Dec 12;20(12):e0324104. doi: 10.1371/journal.pone.0324104 (PMC12700463; doi:10.1371/journal.pone.0324104)
Supplement: S2 Table — (XLSX) [file pone.0324104.s002.xlsx]

## Sheet: Supplemental Table 2
Supplemental Table 2: Deltabreed v1.0 terminology defintions and identifiers with related concepts from other breeding community standards
DeltaBreed term	DeltaBreed definition	Related concepts from the breeding community
Program	Data in DeltaBreed is partitioned by breeding programs, which are created by the system administrator. Users are granted data access by program. A user with access to one program is not able to access the data in other programs until they are specifically added. Within an institution, like the USDA, we recommend that programs be defined by shared germplasm, so that all of the data remains unified…	BrAPI: programName
Germplasm	Germplasm is any biological unit capable of reproduction via any method: sexual, asexual, natural, and artificial. Germplasm can be defined as an individual, clone, family, or population. Germplasm may exist in situ, vivo, or vitro; reside in inventory; or no longer exist (historical record) or have yet to exist (planned crosses). Germplasm is created via a breeding method known (ie. crossing, cl…	BrAPI: germplasmName
		MIAPPE: biological material
GID	Germplasm IDs are system assigned program unique germplasm identifiers.Users can import germplasm with pedigree connections to existing DeltaBreed records, by referencing existing GIDs in the import template.	BrAPI: accessionNumber
		MIAPPE: Biological material ID
		ICIS:= GID
Genotyping Sample Submission	Genotype sample submissions describe the status of 96-well plates in the process of vendor submission. Upon import the system assigns each well a sample name suitable for the DArT vendor system and results processing.	BrAPI: sampleName
		MIAPPE: sample
Experiment	Experiments describe germplasm in time and space for the purposes of analysis and/or management. An experiment can be a scientific test used in plant/animal breeding for the purpose of quantifying the phenotypic response of different germplasm in at least one environment. A properly designed and randomized experiment can be analyzed and interpreted statistically. The DeltaBreed definition of expe…	BrAPI: trialName
		MIAPPE: experiment
Environment	Environment defines the spatial-temporal arrangement of germplasm in an experiment. Every experiment is described by at least one environment, but multi-environment experiments are also possible, such as to describe multi-location trials or discrete data collection events over time.	BrAPI: studyName
		MIAPPE: envrionment
		Field Book: feild
Observation Unit	Observation units describe the precise entity managed and/or observed in an experiment. Experiments are defined by their experimental observation units, such as plot.	BrAPI: observationUnitName
		MIAPPE: observation unit
ObsUnitID	An ObsUnitID is a system assigned unique identifier for a single observation unit. Since GIDs can be replicated within an experiment, ObsUnitIDs are required to precisely identify observation units.	BrAPI: observationUnitDbId
		MIAPPE: observation unit ID
Breeding Method	Breeding methods describe how germplasm is propagated or selected. Every node in a pedigree is associated with a breeding method. Generative methods are expected to increase genetic diversity (e.g., biparental cross). Derivative methods are expected to decrease genetic diversity (e.g., selfing). Maintenance methods are expected to maintain current Breeding activity maintains current genetic diver…	BrAPI: breedingMethodName
Pedigree	Pedigree describes a germplasm’s most recent progenitor(s). An F1 for example, will have two parents reported (ex.) Pinot Noir/Zinfandel. If the progenitor was asexually propagated, the most recent female parent will be reported (ex.) Pinot Noir. Pedigree trees are built by connecting the most recent generation to any past generations. Unknown progenitors can be left blank or indicated with an “u…	BrAPI: pedigree
Ontology	The ontology is a controlled vocabulary to describe and standardize observation variables so that breeding data are unambiguous, interoperable and reusable. DeltaBreed follows the http://cropontology.org conceptual model that defines variables as a combination of a trait*, a method and a scale.	BrAPI:
		observationVariable
		traitName
		methodName
		scaleName
		MIAPPE:
		observed variable
		trait
		method
		scale
		Field Book:
		field
		trait
*The term “trait” is commonly synonymous with “observation variable” or “phenotype”, but DeltaBreed adopts the more narrow definition of “trait” as a component of an observation variables.
