# Supplementary material for: DeltaBreed: A BrAPI-centric breeding data information system
Source: PLoS One. 2025 Dec 12;20(12):e0324104. doi: 10.1371/journal.pone.0324104 (PMC12700463; doi:10.1371/journal.pone.0324104)
Supplement: S2 File — (XLS) [file pone.0324104.s004.xls]

## Sheet: README
Germplasm Details	Description	Required
GID	Germplasm IDs are auto-incrementing numbers assigned by the system. Optional, except when appending existing germplasm	Yes, if…
Germplasm Name	User defined germplasm name	Yes
Breeding Method	The template will accept breeding method name or code. See the Breeding Methods worksheet for more details.	Yes
Source	Free txt description of germplasm origin. If External UID present, assumed to be the source associated with the External UID.	Yes
Female Parent GID	GIDs are sequential numbers assigned to every database entry. You can find GIDs associated with existing germplasm via Germplasm Management and in Germplasm List export files. To import offspring of existing database entries, you must identify the parent by GID.	No
Male Parent GID	GIDs are sequential numbers assigned to every database entry. You can find GIDs associated with existing germplasm via Germplasm Management and in Germplasm List export files. To import offspring of existing database entries, you must identify the parent by GID.	No
Entry No	Entry number refers to the order of germplasm in the import list ( 1,2,3,….n). If no entry number is specified in the import germplasm list, the database will assign entry number upon import.	No
Female Parent Entry No	To import offspring with progenitors de novo (not yet in the database), specify the parent by entry number.	No
Male Parent Entry No	To import offspring with progenitors de novo (not yet in the database), specify the parent by entry number.	No
External UID	Historical or externally managed data can be imported with external UIDs. Upon import all database entries will be assigned UUIDs and GIDs. Once in the system only UUIDs or GIDs are considered truly unique germplasm identifiers.	No
Synonyms	Optional list of germplasm synonyms separated by semicolons (;)	No

## Sheet: Breeding Methods
Assumed Genetic Diversity 𝚫	CODE	Bulk	Class	BI Name	BI Description
Derivative (-)	BCR		Cross	Backcross	Offspring formed by crossing a hybrid with one of its parents or parent population
Generative (+)	CCX		Cross	Complex cross	Cross between two three-way or more complex crosses
Generative (+)	CVC		Cross	Convergent cross	Series of single crosses, each cross then combined into double crosses, each of these then crossed etc.
Generative (+)	DCX		Cross	Double cross	Cross between two single crosses
Generative (+)	FTC		Cross	Female complex top cross	Cross between a female inbred line and a three-way or more complex cross among inbred lines, thus the male is segregating for genotypes as well as gametes.
Generative (+)	HYB		Cross	Hybrid formation	Germplasm generated by crossing inbred lines
Generative (+)	MCT		Cross	Male complex top cross	Cross between a male inbred line and a three-way or more complex cross among inbred lines, thus the female is segregating for genotypes as well as gametes.
Generative (+)	NBT		Cross	Narrow based test	Test (Top) cross between a known plant or population and a narrow based (1 or few plants) population. For practical reasons the tester population or line is used as the male which can be stored pollen.
Generative (+)	RMG		Cross	Random male gamete cross	A random bulk of pollen/semen from some population used to pollinate/fertilize female. Male is a population and will be recorded as a single entity.
Generative (+)	BPC		Cross	Biparental cross	Cross between two individuals
Generative (+)	TCR		Cross	Test cross	Crosses made for generating hybrids for early generation testing. The females can be lines in any generation of inbreeding or DH lines, and the male is usually a fixed inbred line, or a F1 single cross between two fixed inbred lines.
Generative (+)	C3W		Cross	Three-way cross	Cross between two plants or populations, one inbred and the other heterozygous (usually an F1)
Generative (+)	OFT		OP	Open fertilization	Open pollination/fertilization of female germplasm
Generative (+)	POC		OP	Polycross	Progeny produced by fertilization with random male gametes, usually by open-mating in isolation among the selected lines. Creation of half-sib families.
Derivative (-)	HMS		Selection	Half mass selection	Production of next generation by selecting after fertlization/pollination; selection on female side only.
Derivative (-)	FMS		Selection	Full mass selection	Production of next generation by selecting before fertilization/pollination, selecting on both male and female sides.
Maintenance (0)	BPP	Bulk	Increase	Bulk or population	Bulk or population of germplasm. If female parent is known, mulitple female parents recorded in pedigree.
Maintenance (0)	SYN	Bulk	Cross	Synthetic formation	Bulk germplasm derived from crossing in all combinations, a number of lines that combine well with each other. Once synthesized, a synthetic is maintained by open-pollination in isolation. Multiple female and male parents are recorded in pedigree.
Maintenance (0)	HDB		Cross	Seed increase half diallel cross bulk	Seed bulk generated from a half diallel cross. Each parent mated to all others, no selfs, no reciprocals, usually not in isolation and all seed bulked. Here the aim is to maintain a population, not recombine a set of selected families. Multiple female and male parents are recorded in pedigree.
Maintenance (0)	FDB	Bulk	Increase	Seed increase full diallel cross bulk	Seed bulk generated from a full diallel cross. Each parent mated to all others, including all reciprocals but not selfs, usually not in isolation and all seed bulked. Aim is to maintain a population, not recombine a set of selected families. Multiple female and male parents are recorded in pedigree.
Maintenance (0)	PDB	Bulk	Increase	Seed increase partial diallel cross bulked	Seed bulk generated from a partial diallel cross. Each parent mated to some, but not all other parents in a pattern, no selfs. Aim is to maintain a population, not recombine a set of selected families. Multiple female and male parents are recorded in pedigree.
Maintenance (0)	MSC	Bulk	Increase	Seed increase subset cross	Parents divided into sets and bulked pollen from each set used to pollenate other sets, usually not in isolation. Self fertilization avoided, all seed bulked. Here the aim is to maintain a population, not recombine a set of selected families. If parents are known multiple female and male parents are recorded in pedigree.
Generative (+)	BBT		Cross	Broad based test	Test (Top) cross between a known plant or population and a broad based (many plants) tester. For practical reasons the tester population is used as the male which can be stored pollen.
Generative (+)	MGB		Cross	Male gamete bulk cross	Pollen/semen bulk from known males is used to pollinate/fertilize, multiple male parents are recorded in pedigree
Maintenance (0)	CFT		Asexual	Clone formation (TC)	Clone propagated via tissue culture
Maintenance (0)	CFV		Asexual	Clone formation (Veg)	Clone propagated via the normal vegetative material
Maintenance (0)	LTS		Asexual	Storage long term	Longterm germplasm storage. Genetic drift is expected. Storage is about -180C.
Maintenance (0)	MTS		Asexual	Storage medium term	Medium term germplasm storage. Some genetic drift is expected. Storage is between 0-40C and low RH.
Generative (+)	IMT		GM	Induced mutation	Germplasm generated by application of mutagen
Generative (+)	TRC		GM	Transgenic cytoplasm	Individual derived from genetic transformation of a cytoplasm inclusion (e.g. chloroplast) in a self fertilizing species.
Generative (+)	TRN		GM	Transgenic nucleus	Individual derived from genetic transformation of the nucleus.
Generative (+)	CRS		GM	CRISPR	Germplasm created via CRISPR editing
Maintenance (0)	OFN		Inventory	Offspring numbering	Numbering single indivuduals from a population without generation advance
Generative (+)	ALP		Ploidy	Allopolyploid	Polyploid formed by doubling the chromosomes of a cross between two or more species.
Generative (+)	AUT		Ploidy	Autopolyploid	Polyploid formed by doubling the chromosome number within a species.
Generative (+)	ANE		Ploidy	Aneupolyploid	Polyploid having a chromosome number that is not an exact multiple of the haploid number, usually additive
Derivative (-)	DHL		Ploidy	Double haploid	Individual produced by doubling a haploid individual
Derivative (-)	HAP		Ploidy	Haploid	Individual with chromosome content of reduced gamete. Often formed by female progenitors crossed with a haploid inducer.
Derivative (-)	TTT		Selection	Testosterone treatment	Neomale generated from female via testosterone treatment, which results in genotypic females that are phenotypically male.
Generative (+)	NMT		Selection	Natural mutation	A recognized naturally occurring mutation
Generative (+)	NVT		Selection	Natural variant	A recognized naturally occurring variant
Derivative (-)	RBK	Bulk	Selection	Random bulk	Bulked germplasm produced by random mating or selection
Derivative (-)	RSL		Selection	Restorer selection	Restorer Lines selected at the end of a program to backcross a gene which restores male fertility to lines carrying a Male Sterile Cytoplasm (CMS).
Derivative (-)	ROG		Selection	Roguing	Germplasm selected for elimination. Also known as culling.
Derivative (-)	SBK	Bulk	Selection	Selected bulk	Bulked germplasm from selections
Derivative (-)	SLF	Bulk	Selection	Self and bulk	Selfing a single plant or population and bulk seed
Derivative (-)	SIS		Selection	Single individual selection	Derivation through selection of a single individual, inflorescence, fruit or seed from a population
Derivative (-)	SSD		Selection	Single seed descent	Derived through the production of a single individual without selection from each individual in a segregating population.
Generative (+)	CCU		Cross	Cross, cytoplasm unknown	Cross with unknown female parent
Maintenance (0)	CCT		Acquisition	Collected (cultivated)	Collected germplasm represents a sample collected from in situ ag or market conditions
Maintenance (0)	WLD		Acquisition	Collected (wild)	Germplasm collected from wild conditions
Maintenance (0)	LDR		Acquisition	Collected (landrace)	Domesticated, locally adapted, traditional germplasm
Maintenance (0)	BSD		Increase	Breeders seed	"Pure" seed produced by breeder for breeder
Maintenance (0)	CDD		Increase	Certified seed	"Pure" seed produced under supervision by government protocols.
Maintenance (0)	CVR		Increase	Cultivar release	Offspring will be released as a cultivar
Maintenance (0)	FSD		Increase	Foundation seed	"Pure" seed derived from Breeders seed (usually kept by seed producing organization).
Maintenance (0)	INC		Increase	Increase	Increase offsping/seed of an individual germplasm or population
Maintenance (0)	UNK		Increase	Unknown	Unknown increase method for recording acquisitions or historical pedigrees
Generative (+)	UGM		Unknown	Unknown generative method	Unknown generative method for recording acquisitions or historical pedigrees
Derivative (-)	UBM		Unknown	Unknown derivative method	Germplasm produced by an undefined derivative methods for recording acquisitions or historical pedigrees
Maintenance (0)	UMM		Unknown	Unknown maintenance method	Germplasm produced by an undefined maintenance methods for recording acquisitions or historical pedigrees
Maintenance (0)	PES		Asexual	Clone formation (PES)	Clone propagated via polyembryonic seed selection
Generative (+)	TRI		Ploidy	Induced triploidy	Induced triploidy (3n) by applied pressure or temperature shock to eggs 30 min after fertilization
Generative (+)	TET		Ploidy	Induced tetraploidy	Induced tetraploidy (4n) by applied pressure or temperature shock to eggs 5 hours after fertilization

## Sheet: Data
GID	Germplasm Name	Breeding Method	Source	Female Parent GID	Male Parent GID	Entry No	Female Parent Entry No	Male Parent Entry No	External UID	Synonyms
	P-1	Unknown	Abstracted from the USDA-ARS Pecan-Somerville DeltaBreed program			1
	P-2	Unknown	Abstracted from the USDA-ARS Pecan-Somerville DeltaBreed program			2
	F1-001	Biparental cross	Abstracted from the USDA-ARS Pecan-Somerville DeltaBreed program			3	1	7
	F1-002	Biparental cross	Abstracted from the USDA-ARS Pecan-Somerville DeltaBreed program			4	2	7
	F2-001	Self and bulk	Abstracted from the USDA-ARS Pecan-Somerville DeltaBreed program			5	3
	F2-002	Self and bulk	Abstracted from the USDA-ARS Pecan-Somerville DeltaBreed program			6	4
	Unknown	Unknown	Abstracted from the USDA-ARS Pecan-Somerville DeltaBreed program			7
