# Supplementary material for: DeltaBreed: A BrAPI-centric breeding data information system
Source: PLoS One. 2025 Dec 12;20(12):e0324104. doi: 10.1371/journal.pone.0324104 (PMC12700463; doi:10.1371/journal.pone.0324104)
Supplement: S4 File — (XLS) [file pone.0324104.s006.xls]

## Sheet: Data
GID	Germplasm Name	Breeding Method	Source	Female Parent GID	Male Parent GID	Entry No
1	94MX-013	Unknown	Abstracted from the USDA-ARS Pecan-Somerville Program			1
2	94MX-013-1	Open fertilization	Abstracted from the USDA-ARS Pecan-Somerville Program	1	0	2
3	94MX-013-2	Open fertilization	Abstracted from the USDA-ARS Pecan-Somerville Program	1	0	3
4	94MX-013-4	Open fertilization	Abstracted from the USDA-ARS Pecan-Somerville Program	1	0	4
5	94MX-013-6	Open fertilization	Abstracted from the USDA-ARS Pecan-Somerville Program	1	0	5
6	94MX-013-8	Open fertilization	Abstracted from the USDA-ARS Pecan-Somerville Program	1	0	6
7	94MX-013-6	Clone formation (Veg)	Abstracted from the USDA-ARS Pecan-Somerville Program	5		7
