# Supplementary material for: DeltaBreed: A BrAPI-centric breeding data information system
Source: PLoS One. 2025 Dec 12;20(12):e0324104. doi: 10.1371/journal.pone.0324104 (PMC12700463; doi:10.1371/journal.pone.0324104)
Supplement: S5 File — (XLS) [file pone.0324104.s007.xls]

## Sheet: Data
Germplasm Name	Germplasm GID	Test (T) or Check (C)	Exp Title	Exp Description	Exp Unit	Exp Type	Env	Env Location	Env Year	Exp Unit ID	Exp Replicate #	Exp Block #	Row	Column	Lat	Long	Elevation	RTK	Treatment Factors	ObsUnitID	X Disease Rate	X Length	X Date	X Yes No	X Free Txt	X index 3
Mood	418	T	2025 Disease Screen 001	Disease resistance evalutation - fictional	Plot	RCBD	Ith23	Ithaca, NY	2023	1	1	1	1	1	-76.537262	42.407916	125.0		500 cfu	894fb0c0-3628-4f15-8723-a2d6403b315b
Pop	90	T	2025 Disease Screen 001	Disease resistance evalutation - fictional	Plot	RCBD	Ith23	Ithaca, NY	2023	2	1	1	1	2	-76.537262	42.407916	125.0		500 cfu	c020416a-0c0e-4b3c-bdca-0db6e75d8ff1
Farm	498	T	2025 Disease Screen 001	Disease resistance evalutation - fictional	Plot	RCBD	Ith23	Ithaca, NY	2023	3	1	1	1	3	-76.537262	42.407916	125.0		500 cfu	6db1bf97-b0fe-44c9-afd9-24a36b3b9fa2
Polished	779	T	2025 Disease Screen 001	Disease resistance evalutation - fictional	Plot	RCBD	Ith23	Ithaca, NY	2023	4	1	1	1	4	-76.537262	42.407916	125.0		500 cfu	5518c06c-f965-44cd-963a-f8fe4a8e726e
Hunt	1220	T	2025 Disease Screen 001	Disease resistance evalutation - fictional	Plot	RCBD	Ith23	Ithaca, NY	2023	5	1	1	1	5	-76.537262	42.407916	125.0		500 cfu	92e486ff-be27-4d91-b886-a29dda5582d4
Bus	637	C	2025 Disease Screen 001	Disease resistance evalutation - fictional	Plot	RCBD	Ith23	Ithaca, NY	2023	6	1	1	1	6	-76.537262	42.407916	125.0		500 cfu	423464fc-d534-42de-991d-6ceca514e69f
Greedy	592	T	2025 Disease Screen 001	Disease resistance evalutation - fictional	Plot	RCBD	Ith23	Ithaca, NY	2023	7	1	1	1	7	-76.537262	42.407916	125.0		500 cfu	0f7188f9-f91e-409d-bb7a-63398f36626b
Rough	682	T	2025 Disease Screen 001	Disease resistance evalutation - fictional	Plot	RCBD	Ith23	Ithaca, NY	2023	8	1	1	1	8	-76.537262	42.407916	125.0		500 cfu	4f902d7a-12a7-4bb6-be43-6eb1859f50e2
Deep	494	T	2025 Disease Screen 001	Disease resistance evalutation - fictional	Plot	RCBD	Ith23	Ithaca, NY	2023	9	1	1	1	9	-76.537262	42.407916	125.0		500 cfu	ffe99fe1-904c-49e0-a85d-48339475e7bd
Bake	1046	T	2025 Disease Screen 001	Disease resistance evalutation - fictional	Plot	RCBD	Ith23	Ithaca, NY	2023	10	1	1	1	10	-76.537262	42.407916	125.0		500 cfu	d9c6fb00-6c6a-4280-bc21-c5ff15e23057
Script	564	T	2025 Disease Screen 001	Disease resistance evalutation - fictional	Plot	RCBD	Ith23	Ithaca, NY	2023	11	1	1	1	11	-76.537262	42.407916	125.0		500 cfu	ff44a8a6-079f-4b46-96bc-704fcdfa581f
Shiny	1136	T	2025 Disease Screen 001	Disease resistance evalutation - fictional	Plot	RCBD	Ith23	Ithaca, NY	2023	12	1	1	1	12	-76.537262	42.407916	125.0		500 cfu	a32f5267-e643-47a9-b519-64e346b824d2
Dangerous	67	T	2025 Disease Screen 001	Disease resistance evalutation - fictional	Plot	RCBD	Ith23	Ithaca, NY	2023	13	1	1	1	13	-76.537262	42.407916	125.0		500 cfu	53a5c42f-5100-4c83-9ebd-e1dd5ce441ab
Traffic	504	T	2025 Disease Screen 001	Disease resistance evalutation - fictional	Plot	RCBD	Ith23	Ithaca, NY	2023	14	1	1	1	14	-76.537262	42.407916	125.0		500 cfu	a03b211d-0704-4d5a-b18c-08c364cf6e08
Zinc	989	T	2025 Disease Screen 001	Disease resistance evalutation - fictional	Plot	RCBD	Ith23	Ithaca, NY	2023	15	1	1	1	15	-76.537262	42.407916	125.0		500 cfu	f141c621-87a1-44c0-8c58-c62ecb475fba
Bit	696	T	2025 Disease Screen 001	Disease resistance evalutation - fictional	Plot	RCBD	Ith23	Ithaca, NY	2023	16	1	1	1	16	-76.537262	42.407916	125.0		500 cfu	73c334e0-ab06-4c57-8310-7af4bb0921a4
Buyer	354	T	2025 Disease Screen 001	Disease resistance evalutation - fictional	Plot	RCBD	Ith23	Ithaca, NY	2023	17	1	1	1	17	-76.537262	42.407916	125.0		500 cfu	e2b931f6-6ec2-45ad-9394-a175e670d820
Potato	160	T	2025 Disease Screen 001	Disease resistance evalutation - fictional	Plot	RCBD	Ith23	Ithaca, NY	2023	18	1	1	1	18	-76.537262	42.407916	125.0		500 cfu	91ef6823-fa1a-4bb2-85cb-278f2c59eb71
Quality	859	T	2025 Disease Screen 001	Disease resistance evalutation - fictional	Plot	RCBD	Ith23	Ithaca, NY	2023	19	1	1	1	19	-76.537262	42.407916	125.0		500 cfu	d6b66118-1868-43c7-88f8-c2be432f6c8a
Efficiency	1073	T	2025 Disease Screen 001	Disease resistance evalutation - fictional	Plot	RCBD	Ith23	Ithaca, NY	2023	20	1	1	1	20	-76.537262	42.407916	125.0		500 cfu	48e21431-abe0-4e4d-82e5-e841cdbf66fd
Wing	17	T	2025 Disease Screen 001	Disease resistance evalutation - fictional	Plot	RCBD	Ith23	Ithaca, NY	2023	21	1	1	2	1	-76.537262	42.407916	125.0		500 cfu	dc04d6ec-d808-4590-954a-281d3435c3dd
Heart	335	T	2025 Disease Screen 001	Disease resistance evalutation - fictional	Plot	RCBD	Ith23	Ithaca, NY	2023	22	1	1	2	2	-76.537262	42.407916	125.0		500 cfu	03713125-3215-4c68-ac4c-ccf47f5e3e8a
Depression	1095	T	2025 Disease Screen 001	Disease resistance evalutation - fictional	Plot	RCBD	Ith23	Ithaca, NY	2023	23	1	1	2	3	-76.537262	42.407916	125.0		500 cfu	aa70e0d6-c4a3-4fb1-a5ca-36f2afa82036
Contact	1	T	2025 Disease Screen 001	Disease resistance evalutation - fictional	Plot	RCBD	Ith23	Ithaca, NY	2023	24	1	1	2	4	-76.537262	42.407916	125.0		500 cfu	2da91295-bc4b-4338-ab43-3243b4d98dd3
Present	481	T	2025 Disease Screen 001	Disease resistance evalutation - fictional	Plot	RCBD	Ith23	Ithaca, NY	2023	25	1	1	2	5	-76.537262	42.407916	125.0		500 cfu	2182b763-5371-465a-ad4c-ae4527406ccc
Zappy	480	T	2025 Disease Screen 001	Disease resistance evalutation - fictional	Plot	RCBD	Ith23	Ithaca, NY	2023	26	1	1	2	6	-76.537262	42.407916	125.0		500 cfu	8646c21c-ad31-4e16-a85e-2774f35b788f
Score	955	T	2025 Disease Screen 001	Disease resistance evalutation - fictional	Plot	RCBD	Ith23	Ithaca, NY	2023	27	1	1	2	7	-76.537262	42.407916	125.0		500 cfu	7417d03a-a62f-4b11-8ed9-1a5875ab3e95
Meaning	55	T	2025 Disease Screen 001	Disease resistance evalutation - fictional	Plot	RCBD	Ith23	Ithaca, NY	2023	28	1	1	2	8	-76.537262	42.407916	125.0		500 cfu	0a8aadf1-0880-4cd7-b4a0-249e9ce0f958
Yoyo	507	T	2025 Disease Screen 001	Disease resistance evalutation - fictional	Plot	RCBD	Ith23	Ithaca, NY	2023	29	1	1	2	9	-76.537262	42.407916	125.0		500 cfu	914d0c90-7b95-4638-bf9b-adc9089b9e90
Rich	780	T	2025 Disease Screen 001	Disease resistance evalutation - fictional	Plot	RCBD	Ith23	Ithaca, NY	2023	30	1	1	2	10	-76.537262	42.407916	125.0		500 cfu	d7ad721c-0b89-4d56-b2a0-9558b88386da
Zombie	1027	T	2025 Disease Screen 001	Disease resistance evalutation - fictional	Plot	RCBD	Ith23	Ithaca, NY	2023	31	1	1	2	11	-76.537262	42.407916	125.0		500 cfu	fefd1c08-8184-4c11-9449-cec1f5242b58
Link	317	T	2025 Disease Screen 001	Disease resistance evalutation - fictional	Plot	RCBD	Ith23	Ithaca, NY	2023	32	1	1	2	12	-76.537262	42.407916	125.0		500 cfu	edd144aa-36bd-4af9-b07d-a637777c43c7
Skin	1138	T	2025 Disease Screen 001	Disease resistance evalutation - fictional	Plot	RCBD	Ith23	Ithaca, NY	2023	33	1	1	2	13	-76.537262	42.407916	125.0		500 cfu	730be25d-ba7e-4c91-89e1-583db791f478
Cash	751	T	2025 Disease Screen 001	Disease resistance evalutation - fictional	Plot	RCBD	Ith23	Ithaca, NY	2023	34	1	1	2	14	-76.537262	42.407916	125.0		500 cfu	db719579-1673-4ae5-85f7-05096bd69b2c
Yelp	7	T	2025 Disease Screen 001	Disease resistance evalutation - fictional	Plot	RCBD	Ith23	Ithaca, NY	2023	35	1	1	2	15	-76.537262	42.407916	125.0		500 cfu	73f6c6de-3516-4dd0-85f0-34c8193973b0
Specific	462	T	2025 Disease Screen 001	Disease resistance evalutation - fictional	Plot	RCBD	Ith23	Ithaca, NY	2023	36	1	1	2	16	-76.537262	42.407916	125.0		500 cfu	af015b15-9708-4a24-a655-784212522e44
Chicken	344	T	2025 Disease Screen 001	Disease resistance evalutation - fictional	Plot	RCBD	Ith23	Ithaca, NY	2023	37	1	1	2	17	-76.537262	42.407916	125.0		500 cfu	e8551cf1-c4f8-4df0-9d35-0bae54254526
Change	570	T	2025 Disease Screen 001	Disease resistance evalutation - fictional	Plot	RCBD	Ith23	Ithaca, NY	2023	38	1	1	2	18	-76.537262	42.407916	125.0		500 cfu	76fb2033-449f-4b4c-87a4-147f51a2f200
Jittery	532	T	2025 Disease Screen 001	Disease resistance evalutation - fictional	Plot	RCBD	Ith23	Ithaca, NY	2023	39	1	1	2	19	-76.537262	42.407916	125.0		500 cfu	465a4d75-f407-4442-acfb-6f1700e882be
Melodic	1201	T	2025 Disease Screen 001	Disease resistance evalutation - fictional	Plot	RCBD	Ith23	Ithaca, NY	2023	40	1	1	2	20	-76.537262	42.407916	125.0		500 cfu	13faad2c-6238-48e3-9740-d9b2ddfb640c
Clean	373	T	2025 Disease Screen 001	Disease resistance evalutation - fictional	Plot	RCBD	Ith23	Ithaca, NY	2023	41	1	1	3	1	-76.537262	42.407916	125.0		500 cfu	56d19170-0e7c-452b-97a6-1dbd3c4b1c28
Wood	941	T	2025 Disease Screen 001	Disease resistance evalutation - fictional	Plot	RCBD	Ith23	Ithaca, NY	2023	42	1	1	3	2	-76.537262	42.407916	125.0		500 cfu	d3f51cc8-cde6-4b2b-b0d0-5a510806f8a1
Worker	636	T	2025 Disease Screen 001	Disease resistance evalutation - fictional	Plot	RCBD	Ith23	Ithaca, NY	2023	43	1	1	3	3	-76.537262	42.407916	125.0		500 cfu	807f2db8-cf46-456e-a373-49709c64eb40
Joint	499	T	2025 Disease Screen 001	Disease resistance evalutation - fictional	Plot	RCBD	Ith23	Ithaca, NY	2023	44	1	1	3	4	-76.537262	42.407916	125.0		500 cfu	75b6626c-1a3b-4beb-b723-73d4124e863d
Depressed	271	T	2025 Disease Screen 001	Disease resistance evalutation - fictional	Plot	RCBD	Ith23	Ithaca, NY	2023	45	1	1	3	5	-76.537262	42.407916	125.0		500 cfu	1cc5a909-15ff-4746-8c74-6e123c3f84d0
Fertile	202	T	2025 Disease Screen 001	Disease resistance evalutation - fictional	Plot	RCBD	Ith23	Ithaca, NY	2023	46	1	1	3	6	-76.537262	42.407916	125.0		500 cfu	68932494-c878-4e20-9708-1f55f643543f
Occasion	163	T	2025 Disease Screen 001	Disease resistance evalutation - fictional	Plot	RCBD	Ith23	Ithaca, NY	2023	47	1	1	3	7	-76.537262	42.407916	125.0		500 cfu	2f102304-8dd7-4948-858b-1f4ab53a8a01
Statement	1200	T	2025 Disease Screen 001	Disease resistance evalutation - fictional	Plot	RCBD	Ith23	Ithaca, NY	2023	48	1	1	3	8	-76.537262	42.407916	125.0		500 cfu	ead696e0-93be-45ca-9d39-fd0f2386cb73
Pack	23	T	2025 Disease Screen 001	Disease resistance evalutation - fictional	Plot	RCBD	Ith23	Ithaca, NY	2023	49	1	1	3	9	-76.537262	42.407916	125.0		500 cfu	876c02e0-e387-4599-959d-54433d225aa9
Roll	361	T	2025 Disease Screen 001	Disease resistance evalutation - fictional	Plot	RCBD	Ith23	Ithaca, NY	2023	50	1	1	3	10	-76.537262	42.407916	125.0		500 cfu	0a5e68a8-e275-4cae-9d04-845a48d4ca94
Constant	85	T	2025 Disease Screen 001	Disease resistance evalutation - fictional	Plot	RCBD	Ith23	Ithaca, NY	2023	51	1	1	3	11	-76.537262	42.407916	125.0		500 cfu	35af8476-e7ad-43e8-ba93-4bcf3772b655
Public	501	T	2025 Disease Screen 001	Disease resistance evalutation - fictional	Plot	RCBD	Ith23	Ithaca, NY	2023	52	1	1	3	12	-76.537262	42.407916	125.0		500 cfu	d8c92d25-5889-4ffe-a3f4-b62ea20a01c6
Context	1049	T	2025 Disease Screen 001	Disease resistance evalutation - fictional	Plot	RCBD	Ith23	Ithaca, NY	2023	53	1	1	3	13	-76.537262	42.407916	125.0		500 cfu	2b5c9b12-1132-4112-a426-fdb0c440ab24
Heavy	340	T	2025 Disease Screen 001	Disease resistance evalutation - fictional	Plot	RCBD	Ith23	Ithaca, NY	2023	54	1	1	3	14	-76.537262	42.407916	125.0		500 cfu	1f536437-a370-449d-be5f-93c0d1b8e330
Novel	842	T	2025 Disease Screen 001	Disease resistance evalutation - fictional	Plot	RCBD	Ith23	Ithaca, NY	2023	55	1	1	3	15	-76.537262	42.407916	125.0		500 cfu	f9d9193c-f1a0-465f-90eb-c885833b667f
Bunch	1107	T	2025 Disease Screen 001	Disease resistance evalutation - fictional	Plot	RCBD	Ith23	Ithaca, NY	2023	56	1	1	3	16	-76.537262	42.407916	125.0		500 cfu	2f0eab1a-6769-4825-8ae8-b723e122eea2
Rent	54	T	2025 Disease Screen 001	Disease resistance evalutation - fictional	Plot	RCBD	Ith23	Ithaca, NY	2023	57	1	1	3	17	-76.537262	42.407916	125.0		500 cfu	9be0801c-e50b-4fad-a87c-2b83cc68c1f8
Egg	288	T	2025 Disease Screen 001	Disease resistance evalutation - fictional	Plot	RCBD	Ith23	Ithaca, NY	2023	58	1	1	3	18	-76.537262	42.407916	125.0		500 cfu	c88d35fa-8284-4229-959e-8edf48b88c1b
Distance	389	T	2025 Disease Screen 001	Disease resistance evalutation - fictional	Plot	RCBD	Ith23	Ithaca, NY	2023	59	1	1	3	19	-76.537262	42.407916	125.0		500 cfu	8f32cdb6-441d-4b9f-ae81-9526f5a8f8ce
Chance	403	T	2025 Disease Screen 001	Disease resistance evalutation - fictional	Plot	RCBD	Ith23	Ithaca, NY	2023	60	1	1	3	20	-76.537262	42.407916	125.0		500 cfu	3289c27b-de98-478a-9876-5e26c3a95221
Weird	442	C	2025 Disease Screen 001	Disease resistance evalutation - fictional	Plot	RCBD	Ith23	Ithaca, NY	2023	61	1	1	4	1	-76.537262	42.407916	125.0		500 cfu	baa3dab8-e2cd-498f-ace7-6dbc07fea8c7
Tasteful	22	T	2025 Disease Screen 001	Disease resistance evalutation - fictional	Plot	RCBD	Ith23	Ithaca, NY	2023	62	1	1	4	2	-76.537262	42.407916	125.0		500 cfu	3e55fcac-759d-4ab0-ac20-b2dbe4e08408
Way	768	T	2025 Disease Screen 001	Disease resistance evalutation - fictional	Plot	RCBD	Ith23	Ithaca, NY	2023	63	1	1	4	3	-76.537262	42.407916	125.0		500 cfu	edf60fb8-40ad-4782-8f0d-26eb86c92591
Stretch	308	T	2025 Disease Screen 001	Disease resistance evalutation - fictional	Plot	RCBD	Ith23	Ithaca, NY	2023	64	1	1	4	4	-76.537262	42.407916	125.0		500 cfu	1aac2697-63a2-431f-b30c-76c60a967812
Soil	583	T	2025 Disease Screen 001	Disease resistance evalutation - fictional	Plot	RCBD	Ith23	Ithaca, NY	2023	65	1	1	4	5	-76.537262	42.407916	125.0		500 cfu	1503ae83-6159-4f9f-99e6-8dfc7650b6fd
Macho	511	T	2025 Disease Screen 001	Disease resistance evalutation - fictional	Plot	RCBD	Ith23	Ithaca, NY	2023	66	1	1	4	6	-76.537262	42.407916	125.0		500 cfu	0b88a3c4-8563-446d-b3cf-3fcadd3ee42d
Bad	153	T	2025 Disease Screen 001	Disease resistance evalutation - fictional	Plot	RCBD	Ith23	Ithaca, NY	2023	67	1	1	4	7	-76.537262	42.407916	125.0		500 cfu	7c6c82cb-ddd9-4dbd-86fe-4e4947919c34
State	801	C	2025 Disease Screen 001	Disease resistance evalutation - fictional	Plot	RCBD	Ith23	Ithaca, NY	2023	68	1	1	4	8	-76.537262	42.407916	125.0		500 cfu	e07f1b74-5bfb-430f-9238-f51541f47d02
Quote	1016	T	2025 Disease Screen 001	Disease resistance evalutation - fictional	Plot	RCBD	Ith23	Ithaca, NY	2023	69	1	1	4	9	-76.537262	42.407916	125.0		500 cfu	5f371af9-2adf-4e64-ad5b-13e6f424b504
Tonight	618	T	2025 Disease Screen 001	Disease resistance evalutation - fictional	Plot	RCBD	Ith23	Ithaca, NY	2023	70	1	1	4	10	-76.537262	42.407916	125.0		500 cfu	c66c6277-7452-4172-9ed8-bed03efb0b2a
Busy	472	T	2025 Disease Screen 001	Disease resistance evalutation - fictional	Plot	RCBD	Ith23	Ithaca, NY	2023	71	1	1	4	11	-76.537262	42.407916	125.0		500 cfu	5429631a-045e-4a2f-9bb5-f8395de1c210
Ashamed	199	T	2025 Disease Screen 001	Disease resistance evalutation - fictional	Plot	RCBD	Ith23	Ithaca, NY	2023	72	1	1	4	12	-76.537262	42.407916	125.0		500 cfu	ab41c5e1-b4fd-4fc4-a96c-b45af70e6a12
Strategy	750	T	2025 Disease Screen 001	Disease resistance evalutation - fictional	Plot	RCBD	Ith23	Ithaca, NY	2023	73	1	1	4	13	-76.537262	42.407916	125.0		500 cfu	2658bd61-79e1-4ae9-939f-c84d55b88e2c
Pretty	528	T	2025 Disease Screen 001	Disease resistance evalutation - fictional	Plot	RCBD	Ith23	Ithaca, NY	2023	74	1	1	4	14	-76.537262	42.407916	125.0		500 cfu	aad2abc3-17c7-4c2f-a645-b3e82617bfbb
Promotion	417	T	2025 Disease Screen 001	Disease resistance evalutation - fictional	Plot	RCBD	Ith23	Ithaca, NY	2023	75	1	1	4	15	-76.537262	42.407916	125.0		500 cfu	6d041d8a-0e65-47f0-8b52-b92c2279003e
Excitement	111	C	2025 Disease Screen 001	Disease resistance evalutation - fictional	Plot	RCBD	Ith23	Ithaca, NY	2023	76	1	1	4	16	-76.537262	42.407916	125.0		500 cfu	4dd0d077-2e99-4b6e-ab88-97f97e237bfb
Bad	1081	T	2025 Disease Screen 001	Disease resistance evalutation - fictional	Plot	RCBD	Ith23	Ithaca, NY	2023	77	1	1	4	17	-76.537262	42.407916	125.0		500 cfu	2da148bd-9585-4f60-86fd-a18b1b53a280
Well-groomed	1135	T	2025 Disease Screen 001	Disease resistance evalutation - fictional	Plot	RCBD	Ith23	Ithaca, NY	2023	78	1	1	4	18	-76.537262	42.407916	125.0		500 cfu	1c6063e2-96d9-4e65-82bf-846b6e2a6658
Testimonial	171	T	2025 Disease Screen 001	Disease resistance evalutation - fictional	Plot	RCBD	Ith23	Ithaca, NY	2023	79	1	1	4	19	-76.537262	42.407916	125.0		500 cfu	0f77d3b7-4030-4abd-94db-66a8b1d8fc40
Resolve	735	T	2025 Disease Screen 001	Disease resistance evalutation - fictional	Plot	RCBD	Ith23	Ithaca, NY	2023	80	1	1	4	20	-76.537262	42.407916	125.0		500 cfu	ace111b6-8a5b-4dc1-9a00-a0fc019419e1
Therapeutic	121	T	2025 Disease Screen 001	Disease resistance evalutation - fictional	Plot	RCBD	Ith23	Ithaca, NY	2023	81	1	1	5	1	-76.537262	42.407916	125.0		500 cfu	4c3632ef-82f6-4529-b63c-ccad57554ea6
Sort	37	T	2025 Disease Screen 001	Disease resistance evalutation - fictional	Plot	RCBD	Ith23	Ithaca, NY	2023	82	1	1	5	2	-76.537262	42.407916	125.0		500 cfu	25986271-9e42-4c03-b54e-1cedab3b414d
Ride	4	T	2025 Disease Screen 001	Disease resistance evalutation - fictional	Plot	RCBD	Ith23	Ithaca, NY	2023	83	1	1	5	3	-76.537262	42.407916	125.0		500 cfu	34a6343b-a509-4ecb-b9a6-d7ed30c00e93
Respond	485	T	2025 Disease Screen 001	Disease resistance evalutation - fictional	Plot	RCBD	Ith23	Ithaca, NY	2023	84	1	1	5	4	-76.537262	42.407916	125.0		500 cfu	c65af143-4885-4f29-81f9-ea3d82b77962
Zesty	282	T	2025 Disease Screen 001	Disease resistance evalutation - fictional	Plot	RCBD	Ith23	Ithaca, NY	2023	85	1	1	5	5	-76.537262	42.407916	125.0		500 cfu	d301033c-58e6-40ab-8590-41459c53ce0e
Horrific	141	T	2025 Disease Screen 001	Disease resistance evalutation - fictional	Plot	RCBD	Ith23	Ithaca, NY	2023	86	1	1	5	6	-76.537262	42.407916	125.0		500 cfu	dfa37ccf-d1b7-4892-8a69-0bf8a6d7f008
Fear	1191	T	2025 Disease Screen 001	Disease resistance evalutation - fictional	Plot	RCBD	Ith23	Ithaca, NY	2023	87	1	1	5	7	-76.537262	42.407916	125.0		500 cfu	bc623b26-220b-4ace-8a2b-ac14697b0561
Hotel	545	T	2025 Disease Screen 001	Disease resistance evalutation - fictional	Plot	RCBD	Ith23	Ithaca, NY	2023	88	1	1	5	8	-76.537262	42.407916	125.0		500 cfu	f45f9886-0075-4750-acfa-e3631059afa7
Income	805	T	2025 Disease Screen 001	Disease resistance evalutation - fictional	Plot	RCBD	Ith23	Ithaca, NY	2023	89	1	1	5	9	-76.537262	42.407916	125.0		500 cfu	21b8ed03-801d-4524-92ab-ecfc34325a61
Magical	293	T	2025 Disease Screen 001	Disease resistance evalutation - fictional	Plot	RCBD	Ith23	Ithaca, NY	2023	90	1	1	5	10	-76.537262	42.407916	125.0		500 cfu	00621d75-17de-4540-aa77-faa991e2ce72
Love	149	T	2025 Disease Screen 001	Disease resistance evalutation - fictional	Plot	RCBD	Ith23	Ithaca, NY	2023	91	1	1	5	11	-76.537262	42.407916	125.0		500 cfu	6611af39-cef6-4f5b-b154-de4ab977d9e9
Union	76	T	2025 Disease Screen 001	Disease resistance evalutation - fictional	Plot	RCBD	Ith23	Ithaca, NY	2023	92	1	1	5	12	-76.537262	42.407916	125.0		500 cfu	e1b8e7f5-8402-4f3e-a459-a0e3b6722881
Interview	185	T	2025 Disease Screen 001	Disease resistance evalutation - fictional	Plot	RCBD	Ith23	Ithaca, NY	2023	93	1	1	5	13	-76.537262	42.407916	125.0		500 cfu	9cc65ba4-c157-4346-821d-eaddb625648c
Purchase	976	T	2025 Disease Screen 001	Disease resistance evalutation - fictional	Plot	RCBD	Ith23	Ithaca, NY	2023	94	1	1	5	14	-76.537262	42.407916	125.0		500 cfu	4966e49f-28e0-4c23-af4c-19a44f5f0e0c
Knowledgeable	446	T	2025 Disease Screen 001	Disease resistance evalutation - fictional	Plot	RCBD	Ith23	Ithaca, NY	2023	95	1	1	5	15	-76.537262	42.407916	125.0		500 cfu	64b613a5-87df-40fb-ae6a-1df51912df3d
Victorious	219	T	2025 Disease Screen 001	Disease resistance evalutation - fictional	Plot	RCBD	Ith23	Ithaca, NY	2023	96	1	1	5	16	-76.537262	42.407916	125.0		500 cfu	e8aec91c-01e4-43a8-9d16-55088f824660
Nonchalant	1179	T	2025 Disease Screen 001	Disease resistance evalutation - fictional	Plot	RCBD	Ith23	Ithaca, NY	2023	97	1	1	5	17	-76.537262	42.407916	125.0		500 cfu	81bb4f66-3e2c-434f-bced-98139dcfae29
Army	602	T	2025 Disease Screen 001	Disease resistance evalutation - fictional	Plot	RCBD	Ith23	Ithaca, NY	2023	98	1	1	5	18	-76.537262	42.407916	125.0		500 cfu	ada540c3-69a9-41bd-bd45-c2fff894c7e1
Feedback	822	T	2025 Disease Screen 001	Disease resistance evalutation - fictional	Plot	RCBD	Ith23	Ithaca, NY	2023	99	1	1	5	19	-76.537262	42.407916	125.0		500 cfu	b0985267-378a-4d13-996e-aeace0151701
Candidate	492	T	2025 Disease Screen 001	Disease resistance evalutation - fictional	Plot	RCBD	Ith23	Ithaca, NY	2023	100	1	1	5	20	-76.537262	42.407916	125.0		500 cfu	57894134-2694-406b-a810-a41e631b6518
Heart	335	T	2025 Disease Screen 001	Disease resistance evalutation - fictional	Plot	RCBD	Ith23	Ithaca, NY	2023	101	2	2	6	1	-76.537262	42.407916	125.0		500 cfu	c9ee7bb0-456e-4fbb-a2a9-b0737ec6a59b
Worker	636	T	2025 Disease Screen 001	Disease resistance evalutation - fictional	Plot	RCBD	Ith23	Ithaca, NY	2023	102	2	2	6	2	-76.537262	42.407916	125.0		500 cfu	fe93f190-5ab7-4e1e-afe3-a231e059f662
Tasteful	22	T	2025 Disease Screen 001	Disease resistance evalutation - fictional	Plot	RCBD	Ith23	Ithaca, NY	2023	103	2	2	6	3	-76.537262	42.407916	125.0		500 cfu	a054a484-4c8f-4ad3-8b3d-6b96a718a06b
Feedback	822	T	2025 Disease Screen 001	Disease resistance evalutation - fictional	Plot	RCBD	Ith23	Ithaca, NY	2023	104	2	2	6	4	-76.537262	42.407916	125.0		500 cfu	f4e73655-34a4-4f32-bf3c-4bc9a9e5e518
Score	955	T	2025 Disease Screen 001	Disease resistance evalutation - fictional	Plot	RCBD	Ith23	Ithaca, NY	2023	105	2	2	6	5	-76.537262	42.407916	125.0		500 cfu	67922011-79a5-4fcb-b3c7-65e574763770
Yelp	7	T	2025 Disease Screen 001	Disease resistance evalutation - fictional	Plot	RCBD	Ith23	Ithaca, NY	2023	106	2	2	6	6	-76.537262	42.407916	125.0		500 cfu	ef38164f-bafa-400b-9b26-2f45a63be08b
Resolve	735	T	2025 Disease Screen 001	Disease resistance evalutation - fictional	Plot	RCBD	Ith23	Ithaca, NY	2023	107	2	2	6	7	-76.537262	42.407916	125.0		500 cfu	c340ec09-2295-4eba-ab58-90011c483883
Zappy	480	T	2025 Disease Screen 001	Disease resistance evalutation - fictional	Plot	RCBD	Ith23	Ithaca, NY	2023	108	2	2	6	8	-76.537262	42.407916	125.0		500 cfu	552c83fd-8a47-4434-aaaa-a255e249502b
Tonight	618	T	2025 Disease Screen 001	Disease resistance evalutation - fictional	Plot	RCBD	Ith23	Ithaca, NY	2023	109	2	2	6	9	-76.537262	42.407916	125.0		500 cfu	2a14f783-b59f-40e3-b968-500f326448eb
Excitement	111	C	2025 Disease Screen 001	Disease resistance evalutation - fictional	Plot	RCBD	Ith23	Ithaca, NY	2023	110	2	2	6	10	-76.537262	42.407916	125.0		500 cfu	db26eead-87ab-4521-800f-3cd6c8f5b0a1
Fear	1191	T	2025 Disease Screen 001	Disease resistance evalutation - fictional	Plot	RCBD	Ith23	Ithaca, NY	2023	111	2	2	6	11	-76.537262	42.407916	125.0		500 cfu	30388724-2b42-4854-b72d-d7ef13dc93a3
Pack	23	T	2025 Disease Screen 001	Disease resistance evalutation - fictional	Plot	RCBD	Ith23	Ithaca, NY	2023	112	2	2	6	12	-76.537262	42.407916	125.0		500 cfu	205406ca-4379-43d0-b5bc-8fa54eda8717
Skin	1138	T	2025 Disease Screen 001	Disease resistance evalutation - fictional	Plot	RCBD	Ith23	Ithaca, NY	2023	113	2	2	6	13	-76.537262	42.407916	125.0		500 cfu	211ee1f1-34e7-480b-8320-c10bfd277611
Love	149	T	2025 Disease Screen 001	Disease resistance evalutation - fictional	Plot	RCBD	Ith23	Ithaca, NY	2023	114	2	2	6	14	-76.537262	42.407916	125.0		500 cfu	03f70bfe-f635-4f69-80e3-9345cc3612c9
Busy	472	T	2025 Disease Screen 001	Disease resistance evalutation - fictional	Plot	RCBD	Ith23	Ithaca, NY	2023	115	2	2	6	15	-76.537262	42.407916	125.0		500 cfu	303ae191-a22b-43be-a365-22deda73ce50
Quality	859	T	2025 Disease Screen 001	Disease resistance evalutation - fictional	Plot	RCBD	Ith23	Ithaca, NY	2023	116	2	2	6	16	-76.537262	42.407916	125.0		500 cfu	b7b5a7d4-99bd-40ff-ab3a-bec1f9d05f18
Present	481	T	2025 Disease Screen 001	Disease resistance evalutation - fictional	Plot	RCBD	Ith23	Ithaca, NY	2023	117	2	2	6	17	-76.537262	42.407916	125.0		500 cfu	83e50f9e-3e5e-400b-89db-b8cea26cdfe3
Union	76	T	2025 Disease Screen 001	Disease resistance evalutation - fictional	Plot	RCBD	Ith23	Ithaca, NY	2023	118	2	2	6	18	-76.537262	42.407916	125.0		500 cfu	074ee7db-cf1b-43f9-b488-f3b54d281591
Bake	1046	T	2025 Disease Screen 001	Disease resistance evalutation - fictional	Plot	RCBD	Ith23	Ithaca, NY	2023	119	2	2	6	19	-76.537262	42.407916	125.0		500 cfu	ba96f103-4c6a-4c55-96cd-b2d85c1034d1
Depression	1095	T	2025 Disease Screen 001	Disease resistance evalutation - fictional	Plot	RCBD	Ith23	Ithaca, NY	2023	120	2	2	6	20	-76.537262	42.407916	125.0		500 cfu	38d37e37-bd57-4506-8018-9dbad0a03963
Distance	389	T	2025 Disease Screen 001	Disease resistance evalutation - fictional	Plot	RCBD	Ith23	Ithaca, NY	2023	121	2	2	7	1	-76.537262	42.407916	125.0		500 cfu	04f864d3-f73f-4c10-b1eb-423d759cdfc9
Quote	1016	T	2025 Disease Screen 001	Disease resistance evalutation - fictional	Plot	RCBD	Ith23	Ithaca, NY	2023	122	2	2	7	2	-76.537262	42.407916	125.0		500 cfu	f82e3cfa-ac48-4107-8167-b82862e1ade8
Horrific	141	T	2025 Disease Screen 001	Disease resistance evalutation - fictional	Plot	RCBD	Ith23	Ithaca, NY	2023	123	2	2	7	3	-76.537262	42.407916	125.0		500 cfu	5a629eff-5897-4563-9bf4-b97163399e17
Pretty	528	T	2025 Disease Screen 001	Disease resistance evalutation - fictional	Plot	RCBD	Ith23	Ithaca, NY	2023	124	2	2	7	4	-76.537262	42.407916	125.0		500 cfu	5ca67166-0f5a-4779-b58c-f996c7cf6cc8
Wood	941	T	2025 Disease Screen 001	Disease resistance evalutation - fictional	Plot	RCBD	Ith23	Ithaca, NY	2023	125	2	2	7	5	-76.537262	42.407916	125.0		500 cfu	db08548d-6e91-4acf-9b7e-156949bdf554
Jittery	532	T	2025 Disease Screen 001	Disease resistance evalutation - fictional	Plot	RCBD	Ith23	Ithaca, NY	2023	126	2	2	7	6	-76.537262	42.407916	125.0		500 cfu	6d80d45f-8d05-40cd-84f9-cadc8df0abf5
Yoyo	507	T	2025 Disease Screen 001	Disease resistance evalutation - fictional	Plot	RCBD	Ith23	Ithaca, NY	2023	127	2	2	7	7	-76.537262	42.407916	125.0		500 cfu	cd488a09-3809-4cc8-8504-8ad6f73f2413
Chance	403	T	2025 Disease Screen 001	Disease resistance evalutation - fictional	Plot	RCBD	Ith23	Ithaca, NY	2023	128	2	2	7	8	-76.537262	42.407916	125.0		500 cfu	6bfe6e35-536c-495e-a326-bd9f7e7b085f
Stretch	308	T	2025 Disease Screen 001	Disease resistance evalutation - fictional	Plot	RCBD	Ith23	Ithaca, NY	2023	129	2	2	7	9	-76.537262	42.407916	125.0		500 cfu	226cf2a0-52b3-46a4-96f3-9dd4d8281a6b
Bit	696	T	2025 Disease Screen 001	Disease resistance evalutation - fictional	Plot	RCBD	Ith23	Ithaca, NY	2023	130	2	2	7	10	-76.537262	42.407916	125.0		500 cfu	8c4e59a5-663e-4c81-b90c-77282b803f2c
Deep	494	T	2025 Disease Screen 001	Disease resistance evalutation - fictional	Plot	RCBD	Ith23	Ithaca, NY	2023	131	2	2	7	11	-76.537262	42.407916	125.0		500 cfu	1b60f518-7e02-4464-81fb-3c9ec69486f5
Public	501	T	2025 Disease Screen 001	Disease resistance evalutation - fictional	Plot	RCBD	Ith23	Ithaca, NY	2023	132	2	2	7	12	-76.537262	42.407916	125.0		500 cfu	81b437c7-ea9a-4f46-be54-7f07eed70040
Respond	485	T	2025 Disease Screen 001	Disease resistance evalutation - fictional	Plot	RCBD	Ith23	Ithaca, NY	2023	133	2	2	7	13	-76.537262	42.407916	125.0		500 cfu	963a56a4-0e57-426d-b270-a872953c7c18
Joint	499	T	2025 Disease Screen 001	Disease resistance evalutation - fictional	Plot	RCBD	Ith23	Ithaca, NY	2023	134	2	2	7	14	-76.537262	42.407916	125.0		500 cfu	3c5dd0be-16c3-442e-8dfa-f18ad7651d1f
Rich	780	T	2025 Disease Screen 001	Disease resistance evalutation - fictional	Plot	RCBD	Ith23	Ithaca, NY	2023	135	2	2	7	15	-76.537262	42.407916	125.0		500 cfu	cae37895-40ab-43c4-9f15-d1e9409aa8e2
Change	570	T	2025 Disease Screen 001	Disease resistance evalutation - fictional	Plot	RCBD	Ith23	Ithaca, NY	2023	136	2	2	7	16	-76.537262	42.407916	125.0		500 cfu	97b4c225-f543-477b-b069-3221fec68d00
Macho	511	T	2025 Disease Screen 001	Disease resistance evalutation - fictional	Plot	RCBD	Ith23	Ithaca, NY	2023	137	2	2	7	17	-76.537262	42.407916	125.0		500 cfu	12cb2544-c7b9-40c5-9b1f-f642015a015f
Melodic	1201	T	2025 Disease Screen 001	Disease resistance evalutation - fictional	Plot	RCBD	Ith23	Ithaca, NY	2023	138	2	2	7	18	-76.537262	42.407916	125.0		500 cfu	c56f84c3-75c7-4251-bbf1-0e1586f6b7e8
Income	805	T	2025 Disease Screen 001	Disease resistance evalutation - fictional	Plot	RCBD	Ith23	Ithaca, NY	2023	139	2	2	7	19	-76.537262	42.407916	125.0		500 cfu	f946a3fe-3cd4-4b60-9ccb-a70c11552158
Novel	842	T	2025 Disease Screen 001	Disease resistance evalutation - fictional	Plot	RCBD	Ith23	Ithaca, NY	2023	140	2	2	7	20	-76.537262	42.407916	125.0		500 cfu	2b6bc796-6138-4e0c-a888-af7478e4175d
Wing	17	T	2025 Disease Screen 001	Disease resistance evalutation - fictional	Plot	RCBD	Ith23	Ithaca, NY	2023	141	2	2	8	1	-76.537262	42.407916	125.0		500 cfu	aabee01b-01d2-47c0-b4f2-5fcc2a57ffd6
Statement	1200	T	2025 Disease Screen 001	Disease resistance evalutation - fictional	Plot	RCBD	Ith23	Ithaca, NY	2023	142	2	2	8	2	-76.537262	42.407916	125.0		500 cfu	de9f1ab8-8899-4d9b-ad38-a900f1fd0c7f
Occasion	163	T	2025 Disease Screen 001	Disease resistance evalutation - fictional	Plot	RCBD	Ith23	Ithaca, NY	2023	143	2	2	8	3	-76.537262	42.407916	125.0		500 cfu	811bcf19-54ac-4bd1-ba92-93c15c099657
Strategy	750	T	2025 Disease Screen 001	Disease resistance evalutation - fictional	Plot	RCBD	Ith23	Ithaca, NY	2023	144	2	2	8	4	-76.537262	42.407916	125.0		500 cfu	aa879fac-accf-4ee3-a80d-8741a0290164
Army	602	T	2025 Disease Screen 001	Disease resistance evalutation - fictional	Plot	RCBD	Ith23	Ithaca, NY	2023	145	2	2	8	5	-76.537262	42.407916	125.0		500 cfu	614c74c2-8547-4c2d-bdfd-6a2fb5151155
Farm	498	T	2025 Disease Screen 001	Disease resistance evalutation - fictional	Plot	RCBD	Ith23	Ithaca, NY	2023	146	2	2	8	6	-76.537262	42.407916	125.0		500 cfu	64036561-ec26-4dc2-b854-4b09e7ef2a32
Rent	54	T	2025 Disease Screen 001	Disease resistance evalutation - fictional	Plot	RCBD	Ith23	Ithaca, NY	2023	147	2	2	8	7	-76.537262	42.407916	125.0		500 cfu	aadea720-3353-4642-9911-c03cc4c554c4
Efficiency	1073	T	2025 Disease Screen 001	Disease resistance evalutation - fictional	Plot	RCBD	Ith23	Ithaca, NY	2023	148	2	2	8	8	-76.537262	42.407916	125.0		500 cfu	6b65a86e-6f55-437a-bb14-09c1126fed0a
Hotel	545	T	2025 Disease Screen 001	Disease resistance evalutation - fictional	Plot	RCBD	Ith23	Ithaca, NY	2023	149	2	2	8	9	-76.537262	42.407916	125.0		500 cfu	b72fd2b1-b568-47f4-bd67-4d3dce029bfe
Contact	1	T	2025 Disease Screen 001	Disease resistance evalutation - fictional	Plot	RCBD	Ith23	Ithaca, NY	2023	150	2	2	8	10	-76.537262	42.407916	125.0		500 cfu	fda40baa-c31b-4629-9185-ded5004272f3
Script	564	T	2025 Disease Screen 001	Disease resistance evalutation - fictional	Plot	RCBD	Ith23	Ithaca, NY	2023	151	2	2	8	11	-76.537262	42.407916	125.0		500 cfu	22b6d530-9c2c-4c4c-9b2d-8584cf5905d3
Meaning	55	T	2025 Disease Screen 001	Disease resistance evalutation - fictional	Plot	RCBD	Ith23	Ithaca, NY	2023	152	2	2	8	12	-76.537262	42.407916	125.0		500 cfu	07042ebd-6342-448d-ab97-ff0038b79dbb
Heavy	340	T	2025 Disease Screen 001	Disease resistance evalutation - fictional	Plot	RCBD	Ith23	Ithaca, NY	2023	153	2	2	8	13	-76.537262	42.407916	125.0		500 cfu	00d45c1f-fd48-470e-a59a-b66cd6fed0bd
Cash	751	T	2025 Disease Screen 001	Disease resistance evalutation - fictional	Plot	RCBD	Ith23	Ithaca, NY	2023	154	2	2	8	14	-76.537262	42.407916	125.0		500 cfu	f55533c5-6d1f-418e-9f28-6219bd72d4ed
Dangerous	67	T	2025 Disease Screen 001	Disease resistance evalutation - fictional	Plot	RCBD	Ith23	Ithaca, NY	2023	155	2	2	8	15	-76.537262	42.407916	125.0		500 cfu	2adf4759-f362-431f-a60c-1021d2be2738
Sort	37	T	2025 Disease Screen 001	Disease resistance evalutation - fictional	Plot	RCBD	Ith23	Ithaca, NY	2023	156	2	2	8	16	-76.537262	42.407916	125.0		500 cfu	d66e0811-94c8-4921-ab7b-6aa751ce1521
Traffic	504	T	2025 Disease Screen 001	Disease resistance evalutation - fictional	Plot	RCBD	Ith23	Ithaca, NY	2023	157	2	2	8	17	-76.537262	42.407916	125.0		500 cfu	7cc50ae6-cc77-464f-a9cd-ea7f03408867
Pop	90	T	2025 Disease Screen 001	Disease resistance evalutation - fictional	Plot	RCBD	Ith23	Ithaca, NY	2023	158	2	2	8	18	-76.537262	42.407916	125.0		500 cfu	26f8800b-17b2-4ac0-ba21-aef74f2731e4
Well-groomed	1135	T	2025 Disease Screen 001	Disease resistance evalutation - fictional	Plot	RCBD	Ith23	Ithaca, NY	2023	159	2	2	8	19	-76.537262	42.407916	125.0		500 cfu	5c4e9d88-dd8a-40fd-bb75-59386b8759b8
Victorious	219	T	2025 Disease Screen 001	Disease resistance evalutation - fictional	Plot	RCBD	Ith23	Ithaca, NY	2023	160	2	2	8	20	-76.537262	42.407916	125.0		500 cfu	cd49f4cb-3597-413b-af3f-e5a14e6eb174
Purchase	976	T	2025 Disease Screen 001	Disease resistance evalutation - fictional	Plot	RCBD	Ith23	Ithaca, NY	2023	161	2	2	9	1	-76.537262	42.407916	125.0		500 cfu	978a90d5-e212-49b2-b144-7e4962db518d
Greedy	592	T	2025 Disease Screen 001	Disease resistance evalutation - fictional	Plot	RCBD	Ith23	Ithaca, NY	2023	162	2	2	9	2	-76.537262	42.407916	125.0		500 cfu	2f09a1ca-c6cc-48f3-a50b-67b8334e4cd6
Polished	779	T	2025 Disease Screen 001	Disease resistance evalutation - fictional	Plot	RCBD	Ith23	Ithaca, NY	2023	163	2	2	9	3	-76.537262	42.407916	125.0		500 cfu	a5878efe-3cf0-4ef2-b6d4-077dbb7d0f9f
Zesty	282	T	2025 Disease Screen 001	Disease resistance evalutation - fictional	Plot	RCBD	Ith23	Ithaca, NY	2023	164	2	2	9	4	-76.537262	42.407916	125.0		500 cfu	13fa07c1-57d2-4aa3-b032-a102edadaa0a
Potato	160	T	2025 Disease Screen 001	Disease resistance evalutation - fictional	Plot	RCBD	Ith23	Ithaca, NY	2023	165	2	2	9	5	-76.537262	42.407916	125.0		500 cfu	a5ef292f-43c4-434a-8803-9c97dd7d3d7e
Promotion	417	T	2025 Disease Screen 001	Disease resistance evalutation - fictional	Plot	RCBD	Ith23	Ithaca, NY	2023	166	2	2	9	6	-76.537262	42.407916	125.0		500 cfu	2fd0374f-3ea0-471b-9031-e099d5a37538
Zombie	1027	T	2025 Disease Screen 001	Disease resistance evalutation - fictional	Plot	RCBD	Ith23	Ithaca, NY	2023	167	2	2	9	7	-76.537262	42.407916	125.0		500 cfu	fef724bd-9d88-4b96-850c-4b90b35120a4
Interview	185	T	2025 Disease Screen 001	Disease resistance evalutation - fictional	Plot	RCBD	Ith23	Ithaca, NY	2023	168	2	2	9	8	-76.537262	42.407916	125.0		500 cfu	ef874256-a47e-43a6-83fd-21f49853c60b
Constant	85	T	2025 Disease Screen 001	Disease resistance evalutation - fictional	Plot	RCBD	Ith23	Ithaca, NY	2023	169	2	2	9	9	-76.537262	42.407916	125.0		500 cfu	1efe8c8e-7e63-4d40-a637-3c8241da0673
Roll	361	T	2025 Disease Screen 001	Disease resistance evalutation - fictional	Plot	RCBD	Ith23	Ithaca, NY	2023	170	2	2	9	10	-76.537262	42.407916	125.0		500 cfu	f0f3c503-c9a9-4351-8f6d-31fa366e09cb
Way	768	T	2025 Disease Screen 001	Disease resistance evalutation - fictional	Plot	RCBD	Ith23	Ithaca, NY	2023	171	2	2	9	11	-76.537262	42.407916	125.0		500 cfu	3ada2c11-894b-4b56-ad4a-24e25381a89c
Zinc	989	T	2025 Disease Screen 001	Disease resistance evalutation - fictional	Plot	RCBD	Ith23	Ithaca, NY	2023	172	2	2	9	12	-76.537262	42.407916	125.0		500 cfu	a4360fe9-7a5a-46a6-840f-452b6e1bfc43
Testimonial	171	T	2025 Disease Screen 001	Disease resistance evalutation - fictional	Plot	RCBD	Ith23	Ithaca, NY	2023	173	2	2	9	13	-76.537262	42.407916	125.0		500 cfu	2f2e8459-1409-4e4b-8916-c2dd803290ec
Egg	288	T	2025 Disease Screen 001	Disease resistance evalutation - fictional	Plot	RCBD	Ith23	Ithaca, NY	2023	174	2	2	9	14	-76.537262	42.407916	125.0		500 cfu	9a97f422-51fd-4be8-885a-dfed72e97387
Ride	4	T	2025 Disease Screen 001	Disease resistance evalutation - fictional	Plot	RCBD	Ith23	Ithaca, NY	2023	175	2	2	9	15	-76.537262	42.407916	125.0		500 cfu	6b61380e-e321-4f76-b320-cf9a85683194
Bad	153	T	2025 Disease Screen 001	Disease resistance evalutation - fictional	Plot	RCBD	Ith23	Ithaca, NY	2023	176	2	2	9	16	-76.537262	42.407916	125.0		500 cfu	a5efa4eb-26e7-47d4-9d7f-4bc55c5d718e
Link	317	T	2025 Disease Screen 001	Disease resistance evalutation - fictional	Plot	RCBD	Ith23	Ithaca, NY	2023	177	2	2	9	17	-76.537262	42.407916	125.0		500 cfu	c66eb77b-50d8-4a48-91ef-0ccbcbdcc9d3
Bad	1081	T	2025 Disease Screen 001	Disease resistance evalutation - fictional	Plot	RCBD	Ith23	Ithaca, NY	2023	178	2	2	9	18	-76.537262	42.407916	125.0		500 cfu	4e2f3b0f-98c2-47b8-b40d-53af2bd211b5
Magical	293	T	2025 Disease Screen 001	Disease resistance evalutation - fictional	Plot	RCBD	Ith23	Ithaca, NY	2023	179	2	2	9	19	-76.537262	42.407916	125.0		500 cfu	8aa99c55-8d61-4e9e-b89d-5a4121126abe
Weird	442	C	2025 Disease Screen 001	Disease resistance evalutation - fictional	Plot	RCBD	Ith23	Ithaca, NY	2023	180	2	2	9	20	-76.537262	42.407916	125.0		500 cfu	ba529147-ed79-4657-b3f8-46063934ff89
Rough	682	T	2025 Disease Screen 001	Disease resistance evalutation - fictional	Plot	RCBD	Ith23	Ithaca, NY	2023	181	2	2	10	1	-76.537262	42.407916	125.0		500 cfu	465bcae3-ec2d-47ee-9055-2ebb164bc8f1
Soil	583	T	2025 Disease Screen 001	Disease resistance evalutation - fictional	Plot	RCBD	Ith23	Ithaca, NY	2023	182	2	2	10	2	-76.537262	42.407916	125.0		500 cfu	85dcff53-eec8-4d07-aa6c-f8edbfd72af9
Shiny	1136	T	2025 Disease Screen 001	Disease resistance evalutation - fictional	Plot	RCBD	Ith23	Ithaca, NY	2023	183	2	2	10	3	-76.537262	42.407916	125.0		500 cfu	832bfc31-ed57-497b-b78e-a751e46ecc9b
Depressed	271	T	2025 Disease Screen 001	Disease resistance evalutation - fictional	Plot	RCBD	Ith23	Ithaca, NY	2023	184	2	2	10	4	-76.537262	42.407916	125.0		500 cfu	a8273a35-c6c9-4632-960f-d54321426c11
Buyer	354	T	2025 Disease Screen 001	Disease resistance evalutation - fictional	Plot	RCBD	Ith23	Ithaca, NY	2023	185	2	2	10	5	-76.537262	42.407916	125.0		500 cfu	acac8078-3d18-4104-b16c-1afe49c7989f
Therapeutic	121	T	2025 Disease Screen 001	Disease resistance evalutation - fictional	Plot	RCBD	Ith23	Ithaca, NY	2023	186	2	2	10	6	-76.537262	42.407916	125.0		500 cfu	911cc66a-973e-442f-8868-8b7a15fdada3
Context	1049	T	2025 Disease Screen 001	Disease resistance evalutation - fictional	Plot	RCBD	Ith23	Ithaca, NY	2023	187	2	2	10	7	-76.537262	42.407916	125.0		500 cfu	083d5eee-e11c-4ac0-8377-e38b3eb9e411
State	801	C	2025 Disease Screen 001	Disease resistance evalutation - fictional	Plot	RCBD	Ith23	Ithaca, NY	2023	188	2	2	10	8	-76.537262	42.407916	125.0		500 cfu	4ff84ebc-90ab-431b-9bf4-5ff76fa631c7
Mood	418	T	2025 Disease Screen 001	Disease resistance evalutation - fictional	Plot	RCBD	Ith23	Ithaca, NY	2023	189	2	2	10	9	-76.537262	42.407916	125.0		500 cfu	6c48ca1c-b455-4b03-b77f-f3cb31f7e9dd
Bunch	1107	T	2025 Disease Screen 001	Disease resistance evalutation - fictional	Plot	RCBD	Ith23	Ithaca, NY	2023	190	2	2	10	10	-76.537262	42.407916	125.0		500 cfu	d59ec9f4-1959-4543-a7be-fe0d13c7cfe1
Knowledgeable	446	T	2025 Disease Screen 001	Disease resistance evalutation - fictional	Plot	RCBD	Ith23	Ithaca, NY	2023	191	2	2	10	11	-76.537262	42.407916	125.0		500 cfu	e6b692c1-3c59-4d85-ba73-fe254d6ca23a
Clean	373	T	2025 Disease Screen 001	Disease resistance evalutation - fictional	Plot	RCBD	Ith23	Ithaca, NY	2023	192	2	2	10	12	-76.537262	42.407916	125.0		500 cfu	7ce9cedc-97f1-4063-8322-af55834726ef
Candidate	492	T	2025 Disease Screen 001	Disease resistance evalutation - fictional	Plot	RCBD	Ith23	Ithaca, NY	2023	193	2	2	10	13	-76.537262	42.407916	125.0		500 cfu	f9e88f61-3d4d-44ae-8226-420c6b6da4e5
Hunt	1220	T	2025 Disease Screen 001	Disease resistance evalutation - fictional	Plot	RCBD	Ith23	Ithaca, NY	2023	194	2	2	10	14	-76.537262	42.407916	125.0		500 cfu	2da2536b-2a45-4906-a8aa-5c2e2b0306ed
Nonchalant	1179	T	2025 Disease Screen 001	Disease resistance evalutation - fictional	Plot	RCBD	Ith23	Ithaca, NY	2023	195	2	2	10	15	-76.537262	42.407916	125.0		500 cfu	54ac6d00-757e-46a5-9255-100ccddd2763
Fertile	202	T	2025 Disease Screen 001	Disease resistance evalutation - fictional	Plot	RCBD	Ith23	Ithaca, NY	2023	196	2	2	10	16	-76.537262	42.407916	125.0		500 cfu	49f92c80-77f0-44fc-a646-bae1b807f4b6
Chicken	344	T	2025 Disease Screen 001	Disease resistance evalutation - fictional	Plot	RCBD	Ith23	Ithaca, NY	2023	197	2	2	10	17	-76.537262	42.407916	125.0		500 cfu	a2443c74-2f10-44f2-83b8-5019ab9aa9ec
Ashamed	199	T	2025 Disease Screen 001	Disease resistance evalutation - fictional	Plot	RCBD	Ith23	Ithaca, NY	2023	198	2	2	10	18	-76.537262	42.407916	125.0		500 cfu	c9a4b479-abd1-47b2-a234-a7a8fac6055d
Bus	637	C	2025 Disease Screen 001	Disease resistance evalutation - fictional	Plot	RCBD	Ith23	Ithaca, NY	2023	199	2	2	10	19	-76.537262	42.407916	125.0		500 cfu	cf4bdf2d-9138-412f-a11a-db0641fb6a82
Specific	462	T	2025 Disease Screen 001	Disease resistance evalutation - fictional	Plot	RCBD	Ith23	Ithaca, NY	2023	200	2	2	10	20	-76.537262	42.407916	125.0		500 cfu	b29ae77c-e348-4377-8ac1-9f70a2d567bd
Link	317	T	2025 Disease Screen 001	Disease resistance evalutation - fictional	Plot	RCBD	Ith23	Ithaca, NY	2023	201	3	3	11	1	-76.537262	42.407916	125.0		500 cfu	4a5b3d56-e4c0-46b6-8cb2-fb1f38e183c1
Contact	1	T	2025 Disease Screen 001	Disease resistance evalutation - fictional	Plot	RCBD	Ith23	Ithaca, NY	2023	202	3	3	11	2	-76.537262	42.407916	125.0		500 cfu	ed780f15-671d-48a8-941c-b4fdc2a1d46c
Buyer	354	T	2025 Disease Screen 001	Disease resistance evalutation - fictional	Plot	RCBD	Ith23	Ithaca, NY	2023	203	3	3	11	3	-76.537262	42.407916	125.0		500 cfu	b463ed28-276c-4ef7-ad67-f43104bcce25
Sort	37	T	2025 Disease Screen 001	Disease resistance evalutation - fictional	Plot	RCBD	Ith23	Ithaca, NY	2023	204	3	3	11	4	-76.537262	42.407916	125.0		500 cfu	6df8d25e-82e1-4e52-980c-31e9df2872ca
Army	602	T	2025 Disease Screen 001	Disease resistance evalutation - fictional	Plot	RCBD	Ith23	Ithaca, NY	2023	205	3	3	11	5	-76.537262	42.407916	125.0		500 cfu	ba614255-4091-475c-9039-4392ac67af9d
Traffic	504	T	2025 Disease Screen 001	Disease resistance evalutation - fictional	Plot	RCBD	Ith23	Ithaca, NY	2023	206	3	3	11	6	-76.537262	42.407916	125.0		500 cfu	623d5c54-116d-4339-a2a2-397a3590fb45
Deep	494	T	2025 Disease Screen 001	Disease resistance evalutation - fictional	Plot	RCBD	Ith23	Ithaca, NY	2023	207	3	3	11	7	-76.537262	42.407916	125.0		500 cfu	91b4951b-9d1f-4d8c-a44a-a08ff259222e
Fertile	202	T	2025 Disease Screen 001	Disease resistance evalutation - fictional	Plot	RCBD	Ith23	Ithaca, NY	2023	208	3	3	11	8	-76.537262	42.407916	125.0		500 cfu	998cb5ba-15ee-4e2f-8115-364cbd8247e0
Joint	499	T	2025 Disease Screen 001	Disease resistance evalutation - fictional	Plot	RCBD	Ith23	Ithaca, NY	2023	209	3	3	11	9	-76.537262	42.407916	125.0		500 cfu	b8f04399-fcd8-4fad-aa77-e900ccb07899
Zesty	282	T	2025 Disease Screen 001	Disease resistance evalutation - fictional	Plot	RCBD	Ith23	Ithaca, NY	2023	210	3	3	11	10	-76.537262	42.407916	125.0		500 cfu	a0718da9-e5a4-4e65-8a90-05131152eda8
Melodic	1201	T	2025 Disease Screen 001	Disease resistance evalutation - fictional	Plot	RCBD	Ith23	Ithaca, NY	2023	211	3	3	11	11	-76.537262	42.407916	125.0		500 cfu	2d968c3f-6e6d-460e-90c1-82c928aca829
Zappy	480	T	2025 Disease Screen 001	Disease resistance evalutation - fictional	Plot	RCBD	Ith23	Ithaca, NY	2023	212	3	3	11	12	-76.537262	42.407916	125.0		500 cfu	b77efcca-4207-41ba-8543-e520d446b2e9
Ashamed	199	T	2025 Disease Screen 001	Disease resistance evalutation - fictional	Plot	RCBD	Ith23	Ithaca, NY	2023	213	3	3	11	13	-76.537262	42.407916	125.0		500 cfu	98caf670-308e-4c94-9c9d-9ca4407d7930
Well-groomed	1135	T	2025 Disease Screen 001	Disease resistance evalutation - fictional	Plot	RCBD	Ith23	Ithaca, NY	2023	214	3	3	11	14	-76.537262	42.407916	125.0		500 cfu	bdf25134-5a96-435f-939a-ca4d7ac24373
Change	570	T	2025 Disease Screen 001	Disease resistance evalutation - fictional	Plot	RCBD	Ith23	Ithaca, NY	2023	215	3	3	11	15	-76.537262	42.407916	125.0		500 cfu	bc0125a4-a6c5-4190-a096-4017764d215c
Yelp	7	T	2025 Disease Screen 001	Disease resistance evalutation - fictional	Plot	RCBD	Ith23	Ithaca, NY	2023	216	3	3	11	16	-76.537262	42.407916	125.0		500 cfu	4aeb532b-2f20-4137-9f6d-5b94bf6df5a9
Zinc	989	T	2025 Disease Screen 001	Disease resistance evalutation - fictional	Plot	RCBD	Ith23	Ithaca, NY	2023	217	3	3	11	17	-76.537262	42.407916	125.0		500 cfu	50daa9ee-347b-4755-8f3b-ef6b7bb49ae9
Roll	361	T	2025 Disease Screen 001	Disease resistance evalutation - fictional	Plot	RCBD	Ith23	Ithaca, NY	2023	218	3	3	11	18	-76.537262	42.407916	125.0		500 cfu	b9e9d0fc-3bf7-409c-a77f-5f80cee6fe49
Fear	1191	T	2025 Disease Screen 001	Disease resistance evalutation - fictional	Plot	RCBD	Ith23	Ithaca, NY	2023	219	3	3	11	19	-76.537262	42.407916	125.0		500 cfu	f6c38fc1-a42d-4ecf-bf7d-038f6ef4f648
Resolve	735	T	2025 Disease Screen 001	Disease resistance evalutation - fictional	Plot	RCBD	Ith23	Ithaca, NY	2023	220	3	3	11	20	-76.537262	42.407916	125.0		500 cfu	ab20cf76-1da2-45a3-acf2-ea7e2ae9135d
Promotion	417	T	2025 Disease Screen 001	Disease resistance evalutation - fictional	Plot	RCBD	Ith23	Ithaca, NY	2023	221	3	3	12	1	-76.537262	42.407916	125.0		500 cfu	a4881a13-44ee-4a35-b37f-ad009a7df3db
Feedback	822	T	2025 Disease Screen 001	Disease resistance evalutation - fictional	Plot	RCBD	Ith23	Ithaca, NY	2023	222	3	3	12	2	-76.537262	42.407916	125.0		500 cfu	bdf17613-6c59-4f32-b738-c543f4ddfe9a
Pack	23	T	2025 Disease Screen 001	Disease resistance evalutation - fictional	Plot	RCBD	Ith23	Ithaca, NY	2023	223	3	3	12	3	-76.537262	42.407916	125.0		500 cfu	a2cd763d-7a09-45b6-8888-c3d84897ebca
Chance	403	T	2025 Disease Screen 001	Disease resistance evalutation - fictional	Plot	RCBD	Ith23	Ithaca, NY	2023	224	3	3	12	4	-76.537262	42.407916	125.0		500 cfu	89a87d30-9953-47fc-bcad-17cd6547f006
Pretty	528	T	2025 Disease Screen 001	Disease resistance evalutation - fictional	Plot	RCBD	Ith23	Ithaca, NY	2023	225	3	3	12	5	-76.537262	42.407916	125.0		500 cfu	00d249c5-7f44-484e-bd34-9349984a8e87
Jittery	532	T	2025 Disease Screen 001	Disease resistance evalutation - fictional	Plot	RCBD	Ith23	Ithaca, NY	2023	226	3	3	12	6	-76.537262	42.407916	125.0		500 cfu	c99693d6-0412-47cf-bf80-a45e901e028b
Candidate	492	T	2025 Disease Screen 001	Disease resistance evalutation - fictional	Plot	RCBD	Ith23	Ithaca, NY	2023	227	3	3	12	7	-76.537262	42.407916	125.0		500 cfu	2871549d-abc8-490d-b822-dd0ebff027ec
Wing	17	T	2025 Disease Screen 001	Disease resistance evalutation - fictional	Plot	RCBD	Ith23	Ithaca, NY	2023	228	3	3	12	8	-76.537262	42.407916	125.0		500 cfu	b890c315-e94b-4083-b2dd-9da81d2f643b
Weird	442	C	2025 Disease Screen 001	Disease resistance evalutation - fictional	Plot	RCBD	Ith23	Ithaca, NY	2023	229	3	3	12	9	-76.537262	42.407916	125.0		500 cfu	350bf609-94f9-4128-a5b7-d2bd857fe364
Way	768	T	2025 Disease Screen 001	Disease resistance evalutation - fictional	Plot	RCBD	Ith23	Ithaca, NY	2023	230	3	3	12	10	-76.537262	42.407916	125.0		500 cfu	1402aef2-1866-494c-bcd6-6d98eedf581b
Rich	780	T	2025 Disease Screen 001	Disease resistance evalutation - fictional	Plot	RCBD	Ith23	Ithaca, NY	2023	231	3	3	12	11	-76.537262	42.407916	125.0		500 cfu	e03141a4-c652-487f-9b0d-67080ff1beb1
Horrific	141	T	2025 Disease Screen 001	Disease resistance evalutation - fictional	Plot	RCBD	Ith23	Ithaca, NY	2023	232	3	3	12	12	-76.537262	42.407916	125.0		500 cfu	e092a188-0306-4c66-b7e0-d0759393ce8f
Interview	185	T	2025 Disease Screen 001	Disease resistance evalutation - fictional	Plot	RCBD	Ith23	Ithaca, NY	2023	233	3	3	12	13	-76.537262	42.407916	125.0		500 cfu	5d672bfb-22d9-46eb-97d6-60933cd5fd8a
Depressed	271	T	2025 Disease Screen 001	Disease resistance evalutation - fictional	Plot	RCBD	Ith23	Ithaca, NY	2023	234	3	3	12	14	-76.537262	42.407916	125.0		500 cfu	f5e5c837-965b-44d7-9ff4-fadcadc481d5
Clean	373	T	2025 Disease Screen 001	Disease resistance evalutation - fictional	Plot	RCBD	Ith23	Ithaca, NY	2023	235	3	3	12	15	-76.537262	42.407916	125.0		500 cfu	e35573f4-712b-41a5-bded-8c8fc1429e13
Testimonial	171	T	2025 Disease Screen 001	Disease resistance evalutation - fictional	Plot	RCBD	Ith23	Ithaca, NY	2023	236	3	3	12	16	-76.537262	42.407916	125.0		500 cfu	1613190e-a9c8-4450-b802-dfdbd8a7fb66
Distance	389	T	2025 Disease Screen 001	Disease resistance evalutation - fictional	Plot	RCBD	Ith23	Ithaca, NY	2023	237	3	3	12	17	-76.537262	42.407916	125.0		500 cfu	cb4787ca-7c48-45a9-9bc1-09ab694f8446
Score	955	T	2025 Disease Screen 001	Disease resistance evalutation - fictional	Plot	RCBD	Ith23	Ithaca, NY	2023	238	3	3	12	18	-76.537262	42.407916	125.0		500 cfu	d5d25cab-30fe-4ad6-a0f2-033586d8a08b
Magical	293	T	2025 Disease Screen 001	Disease resistance evalutation - fictional	Plot	RCBD	Ith23	Ithaca, NY	2023	239	3	3	12	19	-76.537262	42.407916	125.0		500 cfu	458188bb-514f-4e0b-8d15-2daadad852c2
Cash	751	T	2025 Disease Screen 001	Disease resistance evalutation - fictional	Plot	RCBD	Ith23	Ithaca, NY	2023	240	3	3	12	20	-76.537262	42.407916	125.0		500 cfu	06a51a0e-6e6f-48d0-a4b2-596360b91fed
Purchase	976	T	2025 Disease Screen 001	Disease resistance evalutation - fictional	Plot	RCBD	Ith23	Ithaca, NY	2023	241	3	3	13	1	-76.537262	42.407916	125.0		500 cfu	53bb993c-83c3-4c6f-b3dd-9640132b140a
Novel	842	T	2025 Disease Screen 001	Disease resistance evalutation - fictional	Plot	RCBD	Ith23	Ithaca, NY	2023	242	3	3	13	2	-76.537262	42.407916	125.0		500 cfu	c6e914ca-1075-4eaa-a2e6-b7a7adc4fd3d
Rough	682	T	2025 Disease Screen 001	Disease resistance evalutation - fictional	Plot	RCBD	Ith23	Ithaca, NY	2023	243	3	3	13	3	-76.537262	42.407916	125.0		500 cfu	295a5ebb-3a96-46d5-ab6e-ef1f2144ba19
Pop	90	T	2025 Disease Screen 001	Disease resistance evalutation - fictional	Plot	RCBD	Ith23	Ithaca, NY	2023	244	3	3	13	4	-76.537262	42.407916	125.0		500 cfu	2dcf8aae-85c9-4dcd-a9d7-d18788506e95
Polished	779	T	2025 Disease Screen 001	Disease resistance evalutation - fictional	Plot	RCBD	Ith23	Ithaca, NY	2023	245	3	3	13	5	-76.537262	42.407916	125.0		500 cfu	c3cbf890-b40c-46fc-9355-98ea2e1c75d7
Hotel	545	T	2025 Disease Screen 001	Disease resistance evalutation - fictional	Plot	RCBD	Ith23	Ithaca, NY	2023	246	3	3	13	6	-76.537262	42.407916	125.0		500 cfu	a2314c47-97d7-4aaf-a2f5-82b9843d1e1a
Depression	1095	T	2025 Disease Screen 001	Disease resistance evalutation - fictional	Plot	RCBD	Ith23	Ithaca, NY	2023	247	3	3	13	7	-76.537262	42.407916	125.0		500 cfu	3e986567-89c1-4159-9aff-64db20e07b95
Macho	511	T	2025 Disease Screen 001	Disease resistance evalutation - fictional	Plot	RCBD	Ith23	Ithaca, NY	2023	248	3	3	13	8	-76.537262	42.407916	125.0		500 cfu	09cc77d6-1e52-44a1-ba38-b3193b1e6ff2
Occasion	163	T	2025 Disease Screen 001	Disease resistance evalutation - fictional	Plot	RCBD	Ith23	Ithaca, NY	2023	249	3	3	13	9	-76.537262	42.407916	125.0		500 cfu	347060be-9e80-4555-8228-42a123c85098
Shiny	1136	T	2025 Disease Screen 001	Disease resistance evalutation - fictional	Plot	RCBD	Ith23	Ithaca, NY	2023	250	3	3	13	10	-76.537262	42.407916	125.0		500 cfu	7a7a86fc-6e81-49a3-bd83-a8c53f61893c
Yoyo	507	T	2025 Disease Screen 001	Disease resistance evalutation - fictional	Plot	RCBD	Ith23	Ithaca, NY	2023	251	3	3	13	11	-76.537262	42.407916	125.0		500 cfu	9336109f-dfcf-41ea-a7ff-d78a6c8ad9a7
Specific	462	T	2025 Disease Screen 001	Disease resistance evalutation - fictional	Plot	RCBD	Ith23	Ithaca, NY	2023	252	3	3	13	12	-76.537262	42.407916	125.0		500 cfu	64a88197-3f16-42f4-a144-47ddda321dfc
Quote	1016	T	2025 Disease Screen 001	Disease resistance evalutation - fictional	Plot	RCBD	Ith23	Ithaca, NY	2023	253	3	3	13	13	-76.537262	42.407916	125.0		500 cfu	7ceef665-17b2-4822-a4a8-da5b8d8eb76f
Bit	696	T	2025 Disease Screen 001	Disease resistance evalutation - fictional	Plot	RCBD	Ith23	Ithaca, NY	2023	254	3	3	13	14	-76.537262	42.407916	125.0		500 cfu	633dfe37-0ac0-4017-9d72-0e8a6a1e87db
Present	481	T	2025 Disease Screen 001	Disease resistance evalutation - fictional	Plot	RCBD	Ith23	Ithaca, NY	2023	255	3	3	13	15	-76.537262	42.407916	125.0		500 cfu	1e4eddd8-3b8f-42de-ac64-1df9692c8cf5
Heavy	340	T	2025 Disease Screen 001	Disease resistance evalutation - fictional	Plot	RCBD	Ith23	Ithaca, NY	2023	256	3	3	13	16	-76.537262	42.407916	125.0		500 cfu	1b72001c-07ea-42b5-b12e-6d2e19d591d4
Bake	1046	T	2025 Disease Screen 001	Disease resistance evalutation - fictional	Plot	RCBD	Ith23	Ithaca, NY	2023	257	3	3	13	17	-76.537262	42.407916	125.0		500 cfu	4cb76455-6c6a-4aee-ac15-443e1199fabc
State	801	C	2025 Disease Screen 001	Disease resistance evalutation - fictional	Plot	RCBD	Ith23	Ithaca, NY	2023	258	3	3	13	18	-76.537262	42.407916	125.0		500 cfu	9c0ede50-85f6-4895-8604-667f19bb3691
Heart	335	T	2025 Disease Screen 001	Disease resistance evalutation - fictional	Plot	RCBD	Ith23	Ithaca, NY	2023	259	3	3	13	19	-76.537262	42.407916	125.0		500 cfu	5059663a-de5f-4743-a987-e05c5b74ca80
Excitement	111	C	2025 Disease Screen 001	Disease resistance evalutation - fictional	Plot	RCBD	Ith23	Ithaca, NY	2023	260	3	3	13	20	-76.537262	42.407916	125.0		500 cfu	6be68d51-f255-44b4-9090-b22ea79d89ac
Public	501	T	2025 Disease Screen 001	Disease resistance evalutation - fictional	Plot	RCBD	Ith23	Ithaca, NY	2023	261	3	3	14	1	-76.537262	42.407916	125.0		500 cfu	61e7a84d-dcb3-4a89-a834-e4878b0e7413
Skin	1138	T	2025 Disease Screen 001	Disease resistance evalutation - fictional	Plot	RCBD	Ith23	Ithaca, NY	2023	262	3	3	14	2	-76.537262	42.407916	125.0		500 cfu	4a91cb1f-eabc-48a3-be77-6ce8788e35b6
Quality	859	T	2025 Disease Screen 001	Disease resistance evalutation - fictional	Plot	RCBD	Ith23	Ithaca, NY	2023	263	3	3	14	3	-76.537262	42.407916	125.0		500 cfu	a14402e7-a9a1-461a-945f-83d3c0ac00c2
Potato	160	T	2025 Disease Screen 001	Disease resistance evalutation - fictional	Plot	RCBD	Ith23	Ithaca, NY	2023	264	3	3	14	4	-76.537262	42.407916	125.0		500 cfu	6e0f621d-318b-4763-9da4-61d1e20157df
Stretch	308	T	2025 Disease Screen 001	Disease resistance evalutation - fictional	Plot	RCBD	Ith23	Ithaca, NY	2023	265	3	3	14	5	-76.537262	42.407916	125.0		500 cfu	3524de98-1bd8-421b-89e4-6248db3ae9e3
Meaning	55	T	2025 Disease Screen 001	Disease resistance evalutation - fictional	Plot	RCBD	Ith23	Ithaca, NY	2023	266	3	3	14	6	-76.537262	42.407916	125.0		500 cfu	eb76ffb8-7398-4b45-b50d-fceacdd6573b
Nonchalant	1179	T	2025 Disease Screen 001	Disease resistance evalutation - fictional	Plot	RCBD	Ith23	Ithaca, NY	2023	267	3	3	14	7	-76.537262	42.407916	125.0		500 cfu	2e559b3d-0a01-4d01-a76f-3928ecf5f2fb
Busy	472	T	2025 Disease Screen 001	Disease resistance evalutation - fictional	Plot	RCBD	Ith23	Ithaca, NY	2023	268	3	3	14	8	-76.537262	42.407916	125.0		500 cfu	eaa09392-c155-4762-8f1c-2c62ee70c2c2
Egg	288	T	2025 Disease Screen 001	Disease resistance evalutation - fictional	Plot	RCBD	Ith23	Ithaca, NY	2023	269	3	3	14	9	-76.537262	42.407916	125.0		500 cfu	34472c2e-a3da-474c-9ef6-e886dc4feaca
Bunch	1107	T	2025 Disease Screen 001	Disease resistance evalutation - fictional	Plot	RCBD	Ith23	Ithaca, NY	2023	270	3	3	14	10	-76.537262	42.407916	125.0		500 cfu	082d6108-490e-495c-8303-add7f2dbbf8c
Chicken	344	T	2025 Disease Screen 001	Disease resistance evalutation - fictional	Plot	RCBD	Ith23	Ithaca, NY	2023	271	3	3	14	11	-76.537262	42.407916	125.0		500 cfu	40b62e70-1e33-464c-98d8-36f6c723b647
Strategy	750	T	2025 Disease Screen 001	Disease resistance evalutation - fictional	Plot	RCBD	Ith23	Ithaca, NY	2023	272	3	3	14	12	-76.537262	42.407916	125.0		500 cfu	3181f67d-69fc-4baa-bc81-118f7ab9eb0b
Victorious	219	T	2025 Disease Screen 001	Disease resistance evalutation - fictional	Plot	RCBD	Ith23	Ithaca, NY	2023	273	3	3	14	13	-76.537262	42.407916	125.0		500 cfu	26428a35-8643-4889-8ac9-a107b88c7d5d
Wood	941	T	2025 Disease Screen 001	Disease resistance evalutation - fictional	Plot	RCBD	Ith23	Ithaca, NY	2023	274	3	3	14	14	-76.537262	42.407916	125.0		500 cfu	27717d8f-c0c9-4114-8d82-a21442d4c780
Hunt	1220	T	2025 Disease Screen 001	Disease resistance evalutation - fictional	Plot	RCBD	Ith23	Ithaca, NY	2023	275	3	3	14	15	-76.537262	42.407916	125.0		500 cfu	c4dc31ae-a2be-442f-9462-1a00ce483b2a
Greedy	592	T	2025 Disease Screen 001	Disease resistance evalutation - fictional	Plot	RCBD	Ith23	Ithaca, NY	2023	276	3	3	14	16	-76.537262	42.407916	125.0		500 cfu	765cb3d3-cc62-4a2c-9f88-95b0d9000ca1
Bad	1081	T	2025 Disease Screen 001	Disease resistance evalutation - fictional	Plot	RCBD	Ith23	Ithaca, NY	2023	277	3	3	14	17	-76.537262	42.407916	125.0		500 cfu	d4313c7e-28d1-4dc5-8b9e-36c0f3815e92
Union	76	T	2025 Disease Screen 001	Disease resistance evalutation - fictional	Plot	RCBD	Ith23	Ithaca, NY	2023	278	3	3	14	18	-76.537262	42.407916	125.0		500 cfu	1ded6376-2972-4280-a4c5-959f66c8cbb4
Bus	637	C	2025 Disease Screen 001	Disease resistance evalutation - fictional	Plot	RCBD	Ith23	Ithaca, NY	2023	279	3	3	14	19	-76.537262	42.407916	125.0		500 cfu	6bc22a29-de3b-4fbc-9dae-eb3eea3e1e9f
Zombie	1027	T	2025 Disease Screen 001	Disease resistance evalutation - fictional	Plot	RCBD	Ith23	Ithaca, NY	2023	280	3	3	14	20	-76.537262	42.407916	125.0		500 cfu	0f172066-0633-4f34-af29-4c7268b547cd
Farm	498	T	2025 Disease Screen 001	Disease resistance evalutation - fictional	Plot	RCBD	Ith23	Ithaca, NY	2023	281	3	3	15	1	-76.537262	42.407916	125.0		500 cfu	1c1daaa4-e63f-48d2-8a9f-d70f6cdd1c42
Love	149	T	2025 Disease Screen 001	Disease resistance evalutation - fictional	Plot	RCBD	Ith23	Ithaca, NY	2023	282	3	3	15	2	-76.537262	42.407916	125.0		500 cfu	5ab182a1-087c-4ee5-8260-e6deb4fab952
Script	564	T	2025 Disease Screen 001	Disease resistance evalutation - fictional	Plot	RCBD	Ith23	Ithaca, NY	2023	283	3	3	15	3	-76.537262	42.407916	125.0		500 cfu	353b4767-4933-4116-b3c9-09a7db5bead5
Soil	583	T	2025 Disease Screen 001	Disease resistance evalutation - fictional	Plot	RCBD	Ith23	Ithaca, NY	2023	284	3	3	15	4	-76.537262	42.407916	125.0		500 cfu	3e69317d-a5ba-44d4-bac7-073cbb69a34e
Constant	85	T	2025 Disease Screen 001	Disease resistance evalutation - fictional	Plot	RCBD	Ith23	Ithaca, NY	2023	285	3	3	15	5	-76.537262	42.407916	125.0		500 cfu	f9770c26-cbce-4ff9-b557-44a934a0b3ae
Mood	418	T	2025 Disease Screen 001	Disease resistance evalutation - fictional	Plot	RCBD	Ith23	Ithaca, NY	2023	286	3	3	15	6	-76.537262	42.407916	125.0		500 cfu	4ab12ee8-7a57-4f79-ab8d-d47e2533a1e5
Context	1049	T	2025 Disease Screen 001	Disease resistance evalutation - fictional	Plot	RCBD	Ith23	Ithaca, NY	2023	287	3	3	15	7	-76.537262	42.407916	125.0		500 cfu	2c3a9687-f165-45ea-a298-c581c6644353
Statement	1200	T	2025 Disease Screen 001	Disease resistance evalutation - fictional	Plot	RCBD	Ith23	Ithaca, NY	2023	288	3	3	15	8	-76.537262	42.407916	125.0		500 cfu	bb3f5193-a3bc-466e-91e2-baf04bf16ae0
Worker	636	T	2025 Disease Screen 001	Disease resistance evalutation - fictional	Plot	RCBD	Ith23	Ithaca, NY	2023	289	3	3	15	9	-76.537262	42.407916	125.0		500 cfu	7c6fa7bb-89e3-4152-b50b-4c66baca40cd
Ride	4	T	2025 Disease Screen 001	Disease resistance evalutation - fictional	Plot	RCBD	Ith23	Ithaca, NY	2023	290	3	3	15	10	-76.537262	42.407916	125.0		500 cfu	d27057f4-f243-430b-9a29-a3bd65bc8607
Bad	153	T	2025 Disease Screen 001	Disease resistance evalutation - fictional	Plot	RCBD	Ith23	Ithaca, NY	2023	291	3	3	15	11	-76.537262	42.407916	125.0		500 cfu	afd327a8-e1ca-45b0-913a-49888a3860d6
Tasteful	22	T	2025 Disease Screen 001	Disease resistance evalutation - fictional	Plot	RCBD	Ith23	Ithaca, NY	2023	292	3	3	15	12	-76.537262	42.407916	125.0		500 cfu	feb7ed17-73e4-4ca3-9576-72c8d2d779c5
Therapeutic	121	T	2025 Disease Screen 001	Disease resistance evalutation - fictional	Plot	RCBD	Ith23	Ithaca, NY	2023	293	3	3	15	13	-76.537262	42.407916	125.0		500 cfu	2f92ad6c-6629-47d0-b450-38ba0f5dcc25
Tonight	618	T	2025 Disease Screen 001	Disease resistance evalutation - fictional	Plot	RCBD	Ith23	Ithaca, NY	2023	294	3	3	15	14	-76.537262	42.407916	125.0		500 cfu	ad6ea03e-9211-4538-b388-a197ff18a559
Income	805	T	2025 Disease Screen 001	Disease resistance evalutation - fictional	Plot	RCBD	Ith23	Ithaca, NY	2023	295	3	3	15	15	-76.537262	42.407916	125.0		500 cfu	4054c6a3-4475-414f-bffc-0ee52c180c78
Efficiency	1073	T	2025 Disease Screen 001	Disease resistance evalutation - fictional	Plot	RCBD	Ith23	Ithaca, NY	2023	296	3	3	15	16	-76.537262	42.407916	125.0		500 cfu	3c366260-65cc-4065-a720-0c9d9ca1f705
Rent	54	T	2025 Disease Screen 001	Disease resistance evalutation - fictional	Plot	RCBD	Ith23	Ithaca, NY	2023	297	3	3	15	17	-76.537262	42.407916	125.0		500 cfu	1086dd9d-4144-4ad6-9d50-f9b7f8c4ded3
Knowledgeable	446	T	2025 Disease Screen 001	Disease resistance evalutation - fictional	Plot	RCBD	Ith23	Ithaca, NY	2023	298	3	3	15	18	-76.537262	42.407916	125.0		500 cfu	9c63ec64-45f4-4d3c-900c-8d021b4a4e9c
Dangerous	67	T	2025 Disease Screen 001	Disease resistance evalutation - fictional	Plot	RCBD	Ith23	Ithaca, NY	2023	299	3	3	15	19	-76.537262	42.407916	125.0		500 cfu	0418a490-468b-4fad-9f06-7736cb8b5b75
Respond	485	T	2025 Disease Screen 001	Disease resistance evalutation - fictional	Plot	RCBD	Ith23	Ithaca, NY	2023	300	3	3	15	20	-76.537262	42.407916	125.0		500 cfu	dabd782b-0ac2-42da-b0c6-596756b85662
Mood	418	T	2025 Disease Screen 001	Disease resistance evalutation - fictional	Plot	RCBD	Win23	Winters, CA	2023	301	1	4	1	1	38.52491	-121.9708	40.0		500 cfu	efe263a1-f185-45b8-83e4-362e9299006e
Pop	90	T	2025 Disease Screen 001	Disease resistance evalutation - fictional	Plot	RCBD	Win23	Winters, CA	2023	302	1	4	1	2	38.52491	-121.9708	40.0		500 cfu	5d502961-0e63-4271-a8cf-d2a798d37398
Farm	498	T	2025 Disease Screen 001	Disease resistance evalutation - fictional	Plot	RCBD	Win23	Winters, CA	2023	303	1	4	1	3	38.52491	-121.9708	40.0		500 cfu	d85b9c50-7dbd-41d2-8fb4-64728c0f37c2
Polished	779	T	2025 Disease Screen 001	Disease resistance evalutation - fictional	Plot	RCBD	Win23	Winters, CA	2023	304	1	4	1	4	38.52491	-121.9708	40.0		500 cfu	b3fdfa5a-ce8b-40c5-833a-ebc07a7e31fb
Hunt	1220	T	2025 Disease Screen 001	Disease resistance evalutation - fictional	Plot	RCBD	Win23	Winters, CA	2023	305	1	4	1	5	38.52491	-121.9708	40.0		500 cfu	66f70a38-de94-413e-a941-1a3fb5e24066
Bus	637	C	2025 Disease Screen 001	Disease resistance evalutation - fictional	Plot	RCBD	Win23	Winters, CA	2023	306	1	4	1	6	38.52491	-121.9708	40.0		500 cfu	360b73ca-9168-400b-a86e-3583a904b5bc
Greedy	592	T	2025 Disease Screen 001	Disease resistance evalutation - fictional	Plot	RCBD	Win23	Winters, CA	2023	307	1	4	1	7	38.52491	-121.9708	40.0		500 cfu	78dceff9-30fd-4fc0-9013-0687c24700e3
Rough	682	T	2025 Disease Screen 001	Disease resistance evalutation - fictional	Plot	RCBD	Win23	Winters, CA	2023	308	1	4	1	8	38.52491	-121.9708	40.0		500 cfu	876f39f0-16f9-41d3-9d8f-8c9ac7614154
Deep	494	T	2025 Disease Screen 001	Disease resistance evalutation - fictional	Plot	RCBD	Win23	Winters, CA	2023	309	1	4	1	9	38.52491	-121.9708	40.0		500 cfu	5a2d9e73-15f1-425f-a440-47f06af451fa
Bake	1046	T	2025 Disease Screen 001	Disease resistance evalutation - fictional	Plot	RCBD	Win23	Winters, CA	2023	310	1	4	1	10	38.52491	-121.9708	40.0		500 cfu	1106f2ba-bfd9-484f-8e88-ec93553240e7
Script	564	T	2025 Disease Screen 001	Disease resistance evalutation - fictional	Plot	RCBD	Win23	Winters, CA	2023	311	1	4	1	11	38.52491	-121.9708	40.0		500 cfu	21e8f77d-95fc-4d96-87a3-8e5d4734a4db
Shiny	1136	T	2025 Disease Screen 001	Disease resistance evalutation - fictional	Plot	RCBD	Win23	Winters, CA	2023	312	1	4	1	12	38.52491	-121.9708	40.0		500 cfu	b695358e-ccd1-491e-a538-201a3bf0f25c
Dangerous	67	T	2025 Disease Screen 001	Disease resistance evalutation - fictional	Plot	RCBD	Win23	Winters, CA	2023	313	1	4	1	13	38.52491	-121.9708	40.0		500 cfu	c195dce2-a064-4b4e-9ea3-36a15b1a6459
Traffic	504	T	2025 Disease Screen 001	Disease resistance evalutation - fictional	Plot	RCBD	Win23	Winters, CA	2023	314	1	4	1	14	38.52491	-121.9708	40.0		500 cfu	c3e71714-3204-4601-a820-1353c93af105
Zinc	989	T	2025 Disease Screen 001	Disease resistance evalutation - fictional	Plot	RCBD	Win23	Winters, CA	2023	315	1	4	1	15	38.52491	-121.9708	40.0		500 cfu	dba1324d-90b3-4bb4-b527-2d1bf6675afa
Bit	696	T	2025 Disease Screen 001	Disease resistance evalutation - fictional	Plot	RCBD	Win23	Winters, CA	2023	316	1	4	1	16	38.52491	-121.9708	40.0		500 cfu	193cb4ca-d185-47b9-add3-5ce30a14afe5
Buyer	354	T	2025 Disease Screen 001	Disease resistance evalutation - fictional	Plot	RCBD	Win23	Winters, CA	2023	317	1	4	1	17	38.52491	-121.9708	40.0		500 cfu	609ccaff-02d4-4e22-86bd-35874f9aac14
Potato	160	T	2025 Disease Screen 001	Disease resistance evalutation - fictional	Plot	RCBD	Win23	Winters, CA	2023	318	1	4	1	18	38.52491	-121.9708	40.0		500 cfu	122093c2-5696-4dff-bd39-ea76b49ca397
Quality	859	T	2025 Disease Screen 001	Disease resistance evalutation - fictional	Plot	RCBD	Win23	Winters, CA	2023	319	1	4	1	19	38.52491	-121.9708	40.0		500 cfu	ae547615-0e66-4a1a-a1c0-123b4d57f51c
Efficiency	1073	T	2025 Disease Screen 001	Disease resistance evalutation - fictional	Plot	RCBD	Win23	Winters, CA	2023	320	1	4	1	20	38.52491	-121.9708	40.0		500 cfu	fd42b198-bf40-436d-b593-ffcb58c76b28
Wing	17	T	2025 Disease Screen 001	Disease resistance evalutation - fictional	Plot	RCBD	Win23	Winters, CA	2023	321	1	4	2	1	38.52491	-121.9708	40.0		500 cfu	b2b6e874-b0ba-4e58-b124-ff8e900f9591
Heart	335	T	2025 Disease Screen 001	Disease resistance evalutation - fictional	Plot	RCBD	Win23	Winters, CA	2023	322	1	4	2	2	38.52491	-121.9708	40.0		500 cfu	b529c527-28c9-41ff-9265-c7d939365dd0
Depression	1095	T	2025 Disease Screen 001	Disease resistance evalutation - fictional	Plot	RCBD	Win23	Winters, CA	2023	323	1	4	2	3	38.52491	-121.9708	40.0		500 cfu	6c1f9eac-733e-48d2-ba9c-ff96eb847c68
Contact	1	T	2025 Disease Screen 001	Disease resistance evalutation - fictional	Plot	RCBD	Win23	Winters, CA	2023	324	1	4	2	4	38.52491	-121.9708	40.0		500 cfu	b81f2396-ed76-49ec-a04e-1e68236aef9e
Present	481	T	2025 Disease Screen 001	Disease resistance evalutation - fictional	Plot	RCBD	Win23	Winters, CA	2023	325	1	4	2	5	38.52491	-121.9708	40.0		500 cfu	f7b628c6-664f-49eb-8542-84e99192bfd4
Zappy	480	T	2025 Disease Screen 001	Disease resistance evalutation - fictional	Plot	RCBD	Win23	Winters, CA	2023	326	1	4	2	6	38.52491	-121.9708	40.0		500 cfu	184a78a5-050f-4bce-8aad-e33d9ac0f437
Score	955	T	2025 Disease Screen 001	Disease resistance evalutation - fictional	Plot	RCBD	Win23	Winters, CA	2023	327	1	4	2	7	38.52491	-121.9708	40.0		500 cfu	dd85be21-92bc-4718-9aec-94eb7ebe4ad9
Meaning	55	T	2025 Disease Screen 001	Disease resistance evalutation - fictional	Plot	RCBD	Win23	Winters, CA	2023	328	1	4	2	8	38.52491	-121.9708	40.0		500 cfu	3564c9e6-5c47-4646-beeb-260ea971f183
Yoyo	507	T	2025 Disease Screen 001	Disease resistance evalutation - fictional	Plot	RCBD	Win23	Winters, CA	2023	329	1	4	2	9	38.52491	-121.9708	40.0		500 cfu	cc913b11-9c5e-4aac-8f6e-d3ad0de9b9fd
Rich	780	T	2025 Disease Screen 001	Disease resistance evalutation - fictional	Plot	RCBD	Win23	Winters, CA	2023	330	1	4	2	10	38.52491	-121.9708	40.0		500 cfu	7aacd847-3e00-4d3c-ac4a-e70d7d319e5f
Zombie	1027	T	2025 Disease Screen 001	Disease resistance evalutation - fictional	Plot	RCBD	Win23	Winters, CA	2023	331	1	4	2	11	38.52491	-121.9708	40.0		500 cfu	6af6bf46-3868-4b3c-a036-8bf20f1abd21
Link	317	T	2025 Disease Screen 001	Disease resistance evalutation - fictional	Plot	RCBD	Win23	Winters, CA	2023	332	1	4	2	12	38.52491	-121.9708	40.0		500 cfu	3571c391-7c9c-433b-b8da-7242cae464d7
Skin	1138	T	2025 Disease Screen 001	Disease resistance evalutation - fictional	Plot	RCBD	Win23	Winters, CA	2023	333	1	4	2	13	38.52491	-121.9708	40.0		500 cfu	1638001d-5917-421e-8a35-ffb112155657
Cash	751	T	2025 Disease Screen 001	Disease resistance evalutation - fictional	Plot	RCBD	Win23	Winters, CA	2023	334	1	4	2	14	38.52491	-121.9708	40.0		500 cfu	c28043aa-8389-4423-826c-59b8f91dbbe1
Yelp	7	T	2025 Disease Screen 001	Disease resistance evalutation - fictional	Plot	RCBD	Win23	Winters, CA	2023	335	1	4	2	15	38.52491	-121.9708	40.0		500 cfu	c3a3914f-4717-4b30-943e-b612510c930d
Specific	462	T	2025 Disease Screen 001	Disease resistance evalutation - fictional	Plot	RCBD	Win23	Winters, CA	2023	336	1	4	2	16	38.52491	-121.9708	40.0		500 cfu	5b1e938c-0b65-45ea-b3d5-16358c61ca40
Chicken	344	T	2025 Disease Screen 001	Disease resistance evalutation - fictional	Plot	RCBD	Win23	Winters, CA	2023	337	1	4	2	17	38.52491	-121.9708	40.0		500 cfu	77df08dc-cacb-4cce-9fa9-4c6d5b8b8db5
Change	570	T	2025 Disease Screen 001	Disease resistance evalutation - fictional	Plot	RCBD	Win23	Winters, CA	2023	338	1	4	2	18	38.52491	-121.9708	40.0		500 cfu	840de505-c3cc-46c3-8d99-d0a3feb9b540
Jittery	532	T	2025 Disease Screen 001	Disease resistance evalutation - fictional	Plot	RCBD	Win23	Winters, CA	2023	339	1	4	2	19	38.52491	-121.9708	40.0		500 cfu	d0dd8cda-f655-4364-9cb7-5d67162f61a4
Melodic	1201	T	2025 Disease Screen 001	Disease resistance evalutation - fictional	Plot	RCBD	Win23	Winters, CA	2023	340	1	4	2	20	38.52491	-121.9708	40.0		500 cfu	a0789ea4-9941-42a3-8f5f-0c251c4f602d
Clean	373	T	2025 Disease Screen 001	Disease resistance evalutation - fictional	Plot	RCBD	Win23	Winters, CA	2023	341	1	4	3	1	38.52491	-121.9708	40.0		500 cfu	952b485d-1638-4b24-9484-0eb29bf95416
Wood	941	T	2025 Disease Screen 001	Disease resistance evalutation - fictional	Plot	RCBD	Win23	Winters, CA	2023	342	1	4	3	2	38.52491	-121.9708	40.0		500 cfu	658c2808-eafb-49aa-bb7a-2cef4c9863ce
Worker	636	T	2025 Disease Screen 001	Disease resistance evalutation - fictional	Plot	RCBD	Win23	Winters, CA	2023	343	1	4	3	3	38.52491	-121.9708	40.0		500 cfu	d405815d-6756-431f-85b2-c095ed1d666e
Joint	499	T	2025 Disease Screen 001	Disease resistance evalutation - fictional	Plot	RCBD	Win23	Winters, CA	2023	344	1	4	3	4	38.52491	-121.9708	40.0		500 cfu	1f3bded2-53b4-47c2-8de1-bc06818a89ee
Depressed	271	T	2025 Disease Screen 001	Disease resistance evalutation - fictional	Plot	RCBD	Win23	Winters, CA	2023	345	1	4	3	5	38.52491	-121.9708	40.0		500 cfu	e0353f23-6776-4f12-836e-1381bbe0cf9f
Fertile	202	T	2025 Disease Screen 001	Disease resistance evalutation - fictional	Plot	RCBD	Win23	Winters, CA	2023	346	1	4	3	6	38.52491	-121.9708	40.0		500 cfu	f839ca5b-d151-4a1c-90be-21d525b54644
Occasion	163	T	2025 Disease Screen 001	Disease resistance evalutation - fictional	Plot	RCBD	Win23	Winters, CA	2023	347	1	4	3	7	38.52491	-121.9708	40.0		500 cfu	005053bc-c9d1-46a7-ba66-6e8504e2768b
Statement	1200	T	2025 Disease Screen 001	Disease resistance evalutation - fictional	Plot	RCBD	Win23	Winters, CA	2023	348	1	4	3	8	38.52491	-121.9708	40.0		500 cfu	edd09f62-96da-4d2f-b1cb-9c2bcf5d442e
Pack	23	T	2025 Disease Screen 001	Disease resistance evalutation - fictional	Plot	RCBD	Win23	Winters, CA	2023	349	1	4	3	9	38.52491	-121.9708	40.0		500 cfu	9742d520-b9be-4fe4-8625-f4b969c11541
Roll	361	T	2025 Disease Screen 001	Disease resistance evalutation - fictional	Plot	RCBD	Win23	Winters, CA	2023	350	1	4	3	10	38.52491	-121.9708	40.0		500 cfu	eddcc276-6c82-4144-93b6-5854368f0b04
Constant	85	T	2025 Disease Screen 001	Disease resistance evalutation - fictional	Plot	RCBD	Win23	Winters, CA	2023	351	1	4	3	11	38.52491	-121.9708	40.0		500 cfu	cca5ef71-a593-49b1-b4c8-aaf25713247d
Public	501	T	2025 Disease Screen 001	Disease resistance evalutation - fictional	Plot	RCBD	Win23	Winters, CA	2023	352	1	4	3	12	38.52491	-121.9708	40.0		500 cfu	a0b1460a-0f41-4164-b14b-094dad7adf37
Context	1049	T	2025 Disease Screen 001	Disease resistance evalutation - fictional	Plot	RCBD	Win23	Winters, CA	2023	353	1	4	3	13	38.52491	-121.9708	40.0		500 cfu	4eb657ba-f0c3-4d4f-8d6b-68a8a5993768
Heavy	340	T	2025 Disease Screen 001	Disease resistance evalutation - fictional	Plot	RCBD	Win23	Winters, CA	2023	354	1	4	3	14	38.52491	-121.9708	40.0		500 cfu	d2f8a69d-e7a4-40dc-84f8-8543554af958
Novel	842	T	2025 Disease Screen 001	Disease resistance evalutation - fictional	Plot	RCBD	Win23	Winters, CA	2023	355	1	4	3	15	38.52491	-121.9708	40.0		500 cfu	c4c11afe-f04d-4493-a16f-f484b31c5fd1
Bunch	1107	T	2025 Disease Screen 001	Disease resistance evalutation - fictional	Plot	RCBD	Win23	Winters, CA	2023	356	1	4	3	16	38.52491	-121.9708	40.0		500 cfu	f9c9bf34-8033-4c49-8f34-ebf23f2d2d62
Rent	54	T	2025 Disease Screen 001	Disease resistance evalutation - fictional	Plot	RCBD	Win23	Winters, CA	2023	357	1	4	3	17	38.52491	-121.9708	40.0		500 cfu	b4314869-60e9-40ff-866b-40f5e3018fee
Egg	288	T	2025 Disease Screen 001	Disease resistance evalutation - fictional	Plot	RCBD	Win23	Winters, CA	2023	358	1	4	3	18	38.52491	-121.9708	40.0		500 cfu	e3cde400-1def-438f-be46-1e845ed62486
Distance	389	T	2025 Disease Screen 001	Disease resistance evalutation - fictional	Plot	RCBD	Win23	Winters, CA	2023	359	1	4	3	19	38.52491	-121.9708	40.0		500 cfu	2086f650-482d-43db-a033-1359c8265cc2
Chance	403	T	2025 Disease Screen 001	Disease resistance evalutation - fictional	Plot	RCBD	Win23	Winters, CA	2023	360	1	4	3	20	38.52491	-121.9708	40.0		500 cfu	6aaa1a3b-5308-44c1-93fd-2b16c1d55aad
Weird	442	C	2025 Disease Screen 001	Disease resistance evalutation - fictional	Plot	RCBD	Win23	Winters, CA	2023	361	1	4	4	1	38.52491	-121.9708	40.0		500 cfu	d8c0bad5-92b4-4f88-becc-6b93c2eed50a
Tasteful	22	T	2025 Disease Screen 001	Disease resistance evalutation - fictional	Plot	RCBD	Win23	Winters, CA	2023	362	1	4	4	2	38.52491	-121.9708	40.0		500 cfu	1f0dee3c-e2be-49bc-817d-c04e69684054
Way	768	T	2025 Disease Screen 001	Disease resistance evalutation - fictional	Plot	RCBD	Win23	Winters, CA	2023	363	1	4	4	3	38.52491	-121.9708	40.0		500 cfu	dc28e9e6-d354-41d2-b47a-f288d8e6a0a5
Stretch	308	T	2025 Disease Screen 001	Disease resistance evalutation - fictional	Plot	RCBD	Win23	Winters, CA	2023	364	1	4	4	4	38.52491	-121.9708	40.0		500 cfu	e2d41281-5ae7-4803-a83e-61ed0ec33de2
Soil	583	T	2025 Disease Screen 001	Disease resistance evalutation - fictional	Plot	RCBD	Win23	Winters, CA	2023	365	1	4	4	5	38.52491	-121.9708	40.0		500 cfu	728ca0b4-f3f0-425e-b188-1bbf2a675afc
Macho	511	T	2025 Disease Screen 001	Disease resistance evalutation - fictional	Plot	RCBD	Win23	Winters, CA	2023	366	1	4	4	6	38.52491	-121.9708	40.0		500 cfu	51fcb1f5-ac24-437f-bd0f-43039a7848c8
Bad	153	T	2025 Disease Screen 001	Disease resistance evalutation - fictional	Plot	RCBD	Win23	Winters, CA	2023	367	1	4	4	7	38.52491	-121.9708	40.0		500 cfu	c4bc1a71-b767-476c-a20f-3c92dcb9b333
State	801	C	2025 Disease Screen 001	Disease resistance evalutation - fictional	Plot	RCBD	Win23	Winters, CA	2023	368	1	4	4	8	38.52491	-121.9708	40.0		500 cfu	b3a85809-a143-4327-8541-2da6f2440d1b
Quote	1016	T	2025 Disease Screen 001	Disease resistance evalutation - fictional	Plot	RCBD	Win23	Winters, CA	2023	369	1	4	4	9	38.52491	-121.9708	40.0		500 cfu	ff503cb2-73ad-4706-93b8-0c8b97ce2a55
Tonight	618	T	2025 Disease Screen 001	Disease resistance evalutation - fictional	Plot	RCBD	Win23	Winters, CA	2023	370	1	4	4	10	38.52491	-121.9708	40.0		500 cfu	235640e5-e6fb-4421-bd15-f175d06a9e29
Busy	472	T	2025 Disease Screen 001	Disease resistance evalutation - fictional	Plot	RCBD	Win23	Winters, CA	2023	371	1	4	4	11	38.52491	-121.9708	40.0		500 cfu	41a6b5e5-854e-481b-8968-b4e7ac3182a0
Ashamed	199	T	2025 Disease Screen 001	Disease resistance evalutation - fictional	Plot	RCBD	Win23	Winters, CA	2023	372	1	4	4	12	38.52491	-121.9708	40.0		500 cfu	bb90db44-621e-42fe-8a2a-e2e48cbde377
Strategy	750	T	2025 Disease Screen 001	Disease resistance evalutation - fictional	Plot	RCBD	Win23	Winters, CA	2023	373	1	4	4	13	38.52491	-121.9708	40.0		500 cfu	c3930515-9a15-4d65-9924-62cc20d705cd
Pretty	528	T	2025 Disease Screen 001	Disease resistance evalutation - fictional	Plot	RCBD	Win23	Winters, CA	2023	374	1	4	4	14	38.52491	-121.9708	40.0		500 cfu	a9e40b9a-5fa4-4d7e-9ece-fc4c42a86db6
Promotion	417	T	2025 Disease Screen 001	Disease resistance evalutation - fictional	Plot	RCBD	Win23	Winters, CA	2023	375	1	4	4	15	38.52491	-121.9708	40.0		500 cfu	486977dd-8caa-4686-ab48-0e38112740d6
Excitement	111	C	2025 Disease Screen 001	Disease resistance evalutation - fictional	Plot	RCBD	Win23	Winters, CA	2023	376	1	4	4	16	38.52491	-121.9708	40.0		500 cfu	e6261caa-2f15-4343-82f5-f820b08449ec
Bad	1081	T	2025 Disease Screen 001	Disease resistance evalutation - fictional	Plot	RCBD	Win23	Winters, CA	2023	377	1	4	4	17	38.52491	-121.9708	40.0		500 cfu	f90c0e12-45a9-4a25-81e0-281ec3078175
Well-groomed	1135	T	2025 Disease Screen 001	Disease resistance evalutation - fictional	Plot	RCBD	Win23	Winters, CA	2023	378	1	4	4	18	38.52491	-121.9708	40.0		500 cfu	9abde419-4321-449e-b453-9fbeae51ee2e
Testimonial	171	T	2025 Disease Screen 001	Disease resistance evalutation - fictional	Plot	RCBD	Win23	Winters, CA	2023	379	1	4	4	19	38.52491	-121.9708	40.0		500 cfu	4f4b4937-3eee-44b0-a94b-e4a23585b00c
Resolve	735	T	2025 Disease Screen 001	Disease resistance evalutation - fictional	Plot	RCBD	Win23	Winters, CA	2023	380	1	4	4	20	38.52491	-121.9708	40.0		500 cfu	d42938b8-d578-4e89-8eb0-2210cb27f7fb
Therapeutic	121	T	2025 Disease Screen 001	Disease resistance evalutation - fictional	Plot	RCBD	Win23	Winters, CA	2023	381	1	4	5	1	38.52491	-121.9708	40.0		500 cfu	6df777e6-6869-4f8b-8d25-350e4b8b9fdc
Sort	37	T	2025 Disease Screen 001	Disease resistance evalutation - fictional	Plot	RCBD	Win23	Winters, CA	2023	382	1	4	5	2	38.52491	-121.9708	40.0		500 cfu	6709fa56-8470-40a6-9667-79f0ecbd8376
Ride	4	T	2025 Disease Screen 001	Disease resistance evalutation - fictional	Plot	RCBD	Win23	Winters, CA	2023	383	1	4	5	3	38.52491	-121.9708	40.0		500 cfu	731ef4f0-dd9f-432b-b923-8da3f228bf2c
Respond	485	T	2025 Disease Screen 001	Disease resistance evalutation - fictional	Plot	RCBD	Win23	Winters, CA	2023	384	1	4	5	4	38.52491	-121.9708	40.0		500 cfu	253d054e-215a-4428-a172-2959526b6a73
Zesty	282	T	2025 Disease Screen 001	Disease resistance evalutation - fictional	Plot	RCBD	Win23	Winters, CA	2023	385	1	4	5	5	38.52491	-121.9708	40.0		500 cfu	b7b65100-78d0-4c12-967b-dbf0213f4e0a
Horrific	141	T	2025 Disease Screen 001	Disease resistance evalutation - fictional	Plot	RCBD	Win23	Winters, CA	2023	386	1	4	5	6	38.52491	-121.9708	40.0		500 cfu	555b67ab-0ae2-423e-8a3e-6a6f8ab835b4
Fear	1191	T	2025 Disease Screen 001	Disease resistance evalutation - fictional	Plot	RCBD	Win23	Winters, CA	2023	387	1	4	5	7	38.52491	-121.9708	40.0		500 cfu	b8e765f2-9c77-4fcd-bce6-9112ce22fc35
Hotel	545	T	2025 Disease Screen 001	Disease resistance evalutation - fictional	Plot	RCBD	Win23	Winters, CA	2023	388	1	4	5	8	38.52491	-121.9708	40.0		500 cfu	564d32da-6bbe-4119-a01f-21c469ca8343
Income	805	T	2025 Disease Screen 001	Disease resistance evalutation - fictional	Plot	RCBD	Win23	Winters, CA	2023	389	1	4	5	9	38.52491	-121.9708	40.0		500 cfu	44077c14-c3d8-4b53-862a-10c04c8acfd6
Magical	293	T	2025 Disease Screen 001	Disease resistance evalutation - fictional	Plot	RCBD	Win23	Winters, CA	2023	390	1	4	5	10	38.52491	-121.9708	40.0		500 cfu	50c8d8df-955b-4256-84e1-ed5c59f19538
Love	149	T	2025 Disease Screen 001	Disease resistance evalutation - fictional	Plot	RCBD	Win23	Winters, CA	2023	391	1	4	5	11	38.52491	-121.9708	40.0		500 cfu	188e938c-9db8-49d1-829f-dfb58522066a
Union	76	T	2025 Disease Screen 001	Disease resistance evalutation - fictional	Plot	RCBD	Win23	Winters, CA	2023	392	1	4	5	12	38.52491	-121.9708	40.0		500 cfu	35b4d488-0d22-4c5f-9645-b5326cbc2378
Interview	185	T	2025 Disease Screen 001	Disease resistance evalutation - fictional	Plot	RCBD	Win23	Winters, CA	2023	393	1	4	5	13	38.52491	-121.9708	40.0		500 cfu	683235c0-2aab-41e6-96ae-50978277acb6
Purchase	976	T	2025 Disease Screen 001	Disease resistance evalutation - fictional	Plot	RCBD	Win23	Winters, CA	2023	394	1	4	5	14	38.52491	-121.9708	40.0		500 cfu	c0c3bcae-450f-4938-aa25-970bb9439248
Knowledgeable	446	T	2025 Disease Screen 001	Disease resistance evalutation - fictional	Plot	RCBD	Win23	Winters, CA	2023	395	1	4	5	15	38.52491	-121.9708	40.0		500 cfu	2ada30fa-dad6-4248-90bd-e9caadce5502
Victorious	219	T	2025 Disease Screen 001	Disease resistance evalutation - fictional	Plot	RCBD	Win23	Winters, CA	2023	396	1	4	5	16	38.52491	-121.9708	40.0		500 cfu	bb61c482-ed8b-4f34-a6c7-a5e15c602c02
Nonchalant	1179	T	2025 Disease Screen 001	Disease resistance evalutation - fictional	Plot	RCBD	Win23	Winters, CA	2023	397	1	4	5	17	38.52491	-121.9708	40.0		500 cfu	6ae018f7-6aa5-4e98-a93b-48bf9c7a6b6d
Army	602	T	2025 Disease Screen 001	Disease resistance evalutation - fictional	Plot	RCBD	Win23	Winters, CA	2023	398	1	4	5	18	38.52491	-121.9708	40.0		500 cfu	ce3a1c2b-e9b7-486a-b9b2-8e2de20ba16a
Feedback	822	T	2025 Disease Screen 001	Disease resistance evalutation - fictional	Plot	RCBD	Win23	Winters, CA	2023	399	1	4	5	19	38.52491	-121.9708	40.0		500 cfu	d2bb292d-5c74-4f9a-9d43-f546ffa66cd1
Candidate	492	T	2025 Disease Screen 001	Disease resistance evalutation - fictional	Plot	RCBD	Win23	Winters, CA	2023	400	1	4	5	20	38.52491	-121.9708	40.0		500 cfu	77fb529b-3594-4535-aaa0-9eaaacbfeacd
Heart	335	T	2025 Disease Screen 001	Disease resistance evalutation - fictional	Plot	RCBD	Win23	Winters, CA	2023	401	2	5	6	1	38.52491	-121.9708	40.0		500 cfu	33d87eed-bb31-4cc8-afe0-d73b69ab1ba4
Worker	636	T	2025 Disease Screen 001	Disease resistance evalutation - fictional	Plot	RCBD	Win23	Winters, CA	2023	402	2	5	6	2	38.52491	-121.9708	40.0		500 cfu	b6b2848f-3085-4a3d-9b5c-89d65747b2b0
Tasteful	22	T	2025 Disease Screen 001	Disease resistance evalutation - fictional	Plot	RCBD	Win23	Winters, CA	2023	403	2	5	6	3	38.52491	-121.9708	40.0		500 cfu	f1b9b4f9-3148-4b47-9ab7-9e134a33a120
Feedback	822	T	2025 Disease Screen 001	Disease resistance evalutation - fictional	Plot	RCBD	Win23	Winters, CA	2023	404	2	5	6	4	38.52491	-121.9708	40.0		500 cfu	a9e525c7-5bea-4740-b9cb-e4b8e3ea8e4e
Score	955	T	2025 Disease Screen 001	Disease resistance evalutation - fictional	Plot	RCBD	Win23	Winters, CA	2023	405	2	5	6	5	38.52491	-121.9708	40.0		500 cfu	58013da4-fd2d-4ec9-90ba-3eb315495188
Yelp	7	T	2025 Disease Screen 001	Disease resistance evalutation - fictional	Plot	RCBD	Win23	Winters, CA	2023	406	2	5	6	6	38.52491	-121.9708	40.0		500 cfu	7ca50b33-41d5-4a14-8513-f9c803c3545b
Resolve	735	T	2025 Disease Screen 001	Disease resistance evalutation - fictional	Plot	RCBD	Win23	Winters, CA	2023	407	2	5	6	7	38.52491	-121.9708	40.0		500 cfu	77a346a1-b9d3-4e3e-a407-2526a0dd1037
Zappy	480	T	2025 Disease Screen 001	Disease resistance evalutation - fictional	Plot	RCBD	Win23	Winters, CA	2023	408	2	5	6	8	38.52491	-121.9708	40.0		500 cfu	a4120d11-b1ec-4e53-8904-844cb496c02a
Tonight	618	T	2025 Disease Screen 001	Disease resistance evalutation - fictional	Plot	RCBD	Win23	Winters, CA	2023	409	2	5	6	9	38.52491	-121.9708	40.0		500 cfu	5ca03067-f8e8-47ad-98fa-df8ef81dd511
Excitement	111	C	2025 Disease Screen 001	Disease resistance evalutation - fictional	Plot	RCBD	Win23	Winters, CA	2023	410	2	5	6	10	38.52491	-121.9708	40.0		500 cfu	71cdeeef-ca8f-4fbd-a83b-4bb38e668b83
Fear	1191	T	2025 Disease Screen 001	Disease resistance evalutation - fictional	Plot	RCBD	Win23	Winters, CA	2023	411	2	5	6	11	38.52491	-121.9708	40.0		500 cfu	38942cfe-03ae-4e32-82ab-64840e471974
Pack	23	T	2025 Disease Screen 001	Disease resistance evalutation - fictional	Plot	RCBD	Win23	Winters, CA	2023	412	2	5	6	12	38.52491	-121.9708	40.0		500 cfu	8c637f3f-5886-4442-99e9-8b37218ced32
Skin	1138	T	2025 Disease Screen 001	Disease resistance evalutation - fictional	Plot	RCBD	Win23	Winters, CA	2023	413	2	5	6	13	38.52491	-121.9708	40.0		500 cfu	42ac8731-64e8-48ed-9d90-03e52f9c0040
Love	149	T	2025 Disease Screen 001	Disease resistance evalutation - fictional	Plot	RCBD	Win23	Winters, CA	2023	414	2	5	6	14	38.52491	-121.9708	40.0		500 cfu	9fa9a28e-9c17-4ac5-aba0-e7603f9dcbdf
Busy	472	T	2025 Disease Screen 001	Disease resistance evalutation - fictional	Plot	RCBD	Win23	Winters, CA	2023	415	2	5	6	15	38.52491	-121.9708	40.0		500 cfu	03de189f-aece-4511-be4f-7df74dd2e164
Quality	859	T	2025 Disease Screen 001	Disease resistance evalutation - fictional	Plot	RCBD	Win23	Winters, CA	2023	416	2	5	6	16	38.52491	-121.9708	40.0		500 cfu	26cb017d-1d62-415f-a912-3c74ed4c200e
Present	481	T	2025 Disease Screen 001	Disease resistance evalutation - fictional	Plot	RCBD	Win23	Winters, CA	2023	417	2	5	6	17	38.52491	-121.9708	40.0		500 cfu	34e02470-8498-4df6-963c-6caf363ed3c9
Union	76	T	2025 Disease Screen 001	Disease resistance evalutation - fictional	Plot	RCBD	Win23	Winters, CA	2023	418	2	5	6	18	38.52491	-121.9708	40.0		500 cfu	dddc8237-7033-43b2-a52d-84be136232e7
Bake	1046	T	2025 Disease Screen 001	Disease resistance evalutation - fictional	Plot	RCBD	Win23	Winters, CA	2023	419	2	5	6	19	38.52491	-121.9708	40.0		500 cfu	064547f5-671a-400c-af47-dfbd0f5e35c6
Depression	1095	T	2025 Disease Screen 001	Disease resistance evalutation - fictional	Plot	RCBD	Win23	Winters, CA	2023	420	2	5	6	20	38.52491	-121.9708	40.0		500 cfu	3d817248-67f0-4ac3-91c2-bf19715963c1
Distance	389	T	2025 Disease Screen 001	Disease resistance evalutation - fictional	Plot	RCBD	Win23	Winters, CA	2023	421	2	5	7	1	38.52491	-121.9708	40.0		500 cfu	b2083ae0-678b-4378-adaa-e56cbf91f124
Quote	1016	T	2025 Disease Screen 001	Disease resistance evalutation - fictional	Plot	RCBD	Win23	Winters, CA	2023	422	2	5	7	2	38.52491	-121.9708	40.0		500 cfu	0884f5e0-9046-4909-a4a6-e480e4e58672
Horrific	141	T	2025 Disease Screen 001	Disease resistance evalutation - fictional	Plot	RCBD	Win23	Winters, CA	2023	423	2	5	7	3	38.52491	-121.9708	40.0		500 cfu	65c8ea7c-65aa-4e38-9509-7ea204868f39
Pretty	528	T	2025 Disease Screen 001	Disease resistance evalutation - fictional	Plot	RCBD	Win23	Winters, CA	2023	424	2	5	7	4	38.52491	-121.9708	40.0		500 cfu	98f53826-6a50-4c08-a116-da747f7503cb
Wood	941	T	2025 Disease Screen 001	Disease resistance evalutation - fictional	Plot	RCBD	Win23	Winters, CA	2023	425	2	5	7	5	38.52491	-121.9708	40.0		500 cfu	4f190411-54cb-43e6-bb0c-07a36a4652b1
Jittery	532	T	2025 Disease Screen 001	Disease resistance evalutation - fictional	Plot	RCBD	Win23	Winters, CA	2023	426	2	5	7	6	38.52491	-121.9708	40.0		500 cfu	fd0315c3-ec22-4dd3-92ac-afd2cd621ae6
Yoyo	507	T	2025 Disease Screen 001	Disease resistance evalutation - fictional	Plot	RCBD	Win23	Winters, CA	2023	427	2	5	7	7	38.52491	-121.9708	40.0		500 cfu	93811962-2f6e-4234-b53e-fb87cd4a25d8
Chance	403	T	2025 Disease Screen 001	Disease resistance evalutation - fictional	Plot	RCBD	Win23	Winters, CA	2023	428	2	5	7	8	38.52491	-121.9708	40.0		500 cfu	37d033a1-3793-4c32-8991-4647818894ee
Stretch	308	T	2025 Disease Screen 001	Disease resistance evalutation - fictional	Plot	RCBD	Win23	Winters, CA	2023	429	2	5	7	9	38.52491	-121.9708	40.0		500 cfu	31d94a87-171f-4e15-9ea5-de392bd27d7a
Bit	696	T	2025 Disease Screen 001	Disease resistance evalutation - fictional	Plot	RCBD	Win23	Winters, CA	2023	430	2	5	7	10	38.52491	-121.9708	40.0		500 cfu	01a34e40-a84a-4776-901c-745c87f9080f
Deep	494	T	2025 Disease Screen 001	Disease resistance evalutation - fictional	Plot	RCBD	Win23	Winters, CA	2023	431	2	5	7	11	38.52491	-121.9708	40.0		500 cfu	ab984202-520b-4f3e-811f-f844182659f5
Public	501	T	2025 Disease Screen 001	Disease resistance evalutation - fictional	Plot	RCBD	Win23	Winters, CA	2023	432	2	5	7	12	38.52491	-121.9708	40.0		500 cfu	58743c40-381d-4636-a18f-68aeb2328333
Respond	485	T	2025 Disease Screen 001	Disease resistance evalutation - fictional	Plot	RCBD	Win23	Winters, CA	2023	433	2	5	7	13	38.52491	-121.9708	40.0		500 cfu	147950d6-9519-46b2-8a3b-a5711fab7c97
Joint	499	T	2025 Disease Screen 001	Disease resistance evalutation - fictional	Plot	RCBD	Win23	Winters, CA	2023	434	2	5	7	14	38.52491	-121.9708	40.0		500 cfu	cc1950a9-f5a8-4bf1-a8b3-80742871ef25
Rich	780	T	2025 Disease Screen 001	Disease resistance evalutation - fictional	Plot	RCBD	Win23	Winters, CA	2023	435	2	5	7	15	38.52491	-121.9708	40.0		500 cfu	7809affb-663f-4084-8d06-35a1107ea09f
Change	570	T	2025 Disease Screen 001	Disease resistance evalutation - fictional	Plot	RCBD	Win23	Winters, CA	2023	436	2	5	7	16	38.52491	-121.9708	40.0		500 cfu	13ef5c32-e91e-44ee-88b3-1bd512aa380d
Macho	511	T	2025 Disease Screen 001	Disease resistance evalutation - fictional	Plot	RCBD	Win23	Winters, CA	2023	437	2	5	7	17	38.52491	-121.9708	40.0		500 cfu	b8bada48-6767-40f3-9c2c-d67a5a971b51
Melodic	1201	T	2025 Disease Screen 001	Disease resistance evalutation - fictional	Plot	RCBD	Win23	Winters, CA	2023	438	2	5	7	18	38.52491	-121.9708	40.0		500 cfu	cc3cae09-6d4a-4be0-a723-8441607e3b07
Income	805	T	2025 Disease Screen 001	Disease resistance evalutation - fictional	Plot	RCBD	Win23	Winters, CA	2023	439	2	5	7	19	38.52491	-121.9708	40.0		500 cfu	4956da9b-7bcd-42f4-9153-f0017485d0b9
Novel	842	T	2025 Disease Screen 001	Disease resistance evalutation - fictional	Plot	RCBD	Win23	Winters, CA	2023	440	2	5	7	20	38.52491	-121.9708	40.0		500 cfu	7e094bd7-b313-4af3-901c-0db1483cbee7
Wing	17	T	2025 Disease Screen 001	Disease resistance evalutation - fictional	Plot	RCBD	Win23	Winters, CA	2023	441	2	5	8	1	38.52491	-121.9708	40.0		500 cfu	e32c76d2-b43d-4ae8-868d-ca0b0f72228e
Statement	1200	T	2025 Disease Screen 001	Disease resistance evalutation - fictional	Plot	RCBD	Win23	Winters, CA	2023	442	2	5	8	2	38.52491	-121.9708	40.0		500 cfu	44a99580-c77c-41eb-8e36-202af078628e
Occasion	163	T	2025 Disease Screen 001	Disease resistance evalutation - fictional	Plot	RCBD	Win23	Winters, CA	2023	443	2	5	8	3	38.52491	-121.9708	40.0		500 cfu	8a1cdd0a-8ae3-4d67-ab26-0e0cd552b191
Strategy	750	T	2025 Disease Screen 001	Disease resistance evalutation - fictional	Plot	RCBD	Win23	Winters, CA	2023	444	2	5	8	4	38.52491	-121.9708	40.0		500 cfu	b7b4dcb2-257f-4a0f-8259-bd2a3d3fc254
Army	602	T	2025 Disease Screen 001	Disease resistance evalutation - fictional	Plot	RCBD	Win23	Winters, CA	2023	445	2	5	8	5	38.52491	-121.9708	40.0		500 cfu	1835b62b-f88c-4d88-b766-4653ce7bf1c8
Farm	498	T	2025 Disease Screen 001	Disease resistance evalutation - fictional	Plot	RCBD	Win23	Winters, CA	2023	446	2	5	8	6	38.52491	-121.9708	40.0		500 cfu	4d7c7a81-ead6-421a-be4a-c62f939d41e4
Rent	54	T	2025 Disease Screen 001	Disease resistance evalutation - fictional	Plot	RCBD	Win23	Winters, CA	2023	447	2	5	8	7	38.52491	-121.9708	40.0		500 cfu	3f22670d-ea8f-4171-a269-42b07562f2c5
Efficiency	1073	T	2025 Disease Screen 001	Disease resistance evalutation - fictional	Plot	RCBD	Win23	Winters, CA	2023	448	2	5	8	8	38.52491	-121.9708	40.0		500 cfu	b6a05778-0509-41d2-a534-7ae3439834c3
Hotel	545	T	2025 Disease Screen 001	Disease resistance evalutation - fictional	Plot	RCBD	Win23	Winters, CA	2023	449	2	5	8	9	38.52491	-121.9708	40.0		500 cfu	8f9013c9-d5ae-4013-a6bc-b13d9dbe6eba
Contact	1	T	2025 Disease Screen 001	Disease resistance evalutation - fictional	Plot	RCBD	Win23	Winters, CA	2023	450	2	5	8	10	38.52491	-121.9708	40.0		500 cfu	8676254b-f6c1-4da2-b801-ae324c6d4b03
Script	564	T	2025 Disease Screen 001	Disease resistance evalutation - fictional	Plot	RCBD	Win23	Winters, CA	2023	451	2	5	8	11	38.52491	-121.9708	40.0		500 cfu	b47e2d62-c3d0-4209-828b-70cc86165f47
Meaning	55	T	2025 Disease Screen 001	Disease resistance evalutation - fictional	Plot	RCBD	Win23	Winters, CA	2023	452	2	5	8	12	38.52491	-121.9708	40.0		500 cfu	44fc6d24-d681-43bf-afcc-dbf1cdec6265
Heavy	340	T	2025 Disease Screen 001	Disease resistance evalutation - fictional	Plot	RCBD	Win23	Winters, CA	2023	453	2	5	8	13	38.52491	-121.9708	40.0		500 cfu	0781479d-7082-4e2d-ae4e-b4e7fd051a17
Cash	751	T	2025 Disease Screen 001	Disease resistance evalutation - fictional	Plot	RCBD	Win23	Winters, CA	2023	454	2	5	8	14	38.52491	-121.9708	40.0		500 cfu	c41d8be1-7642-47de-9727-2958581299fb
Dangerous	67	T	2025 Disease Screen 001	Disease resistance evalutation - fictional	Plot	RCBD	Win23	Winters, CA	2023	455	2	5	8	15	38.52491	-121.9708	40.0		500 cfu	498b30e9-32a9-4515-a7e4-550e45b6a56e
Sort	37	T	2025 Disease Screen 001	Disease resistance evalutation - fictional	Plot	RCBD	Win23	Winters, CA	2023	456	2	5	8	16	38.52491	-121.9708	40.0		500 cfu	ec8a51c5-ed3c-4b55-af10-797162e2491d
Traffic	504	T	2025 Disease Screen 001	Disease resistance evalutation - fictional	Plot	RCBD	Win23	Winters, CA	2023	457	2	5	8	17	38.52491	-121.9708	40.0		500 cfu	480274eb-b788-4183-b9a8-fa9bcb24e47f
Pop	90	T	2025 Disease Screen 001	Disease resistance evalutation - fictional	Plot	RCBD	Win23	Winters, CA	2023	458	2	5	8	18	38.52491	-121.9708	40.0		500 cfu	5ecbfec9-a767-430a-b91f-6fe647520d70
Well-groomed	1135	T	2025 Disease Screen 001	Disease resistance evalutation - fictional	Plot	RCBD	Win23	Winters, CA	2023	459	2	5	8	19	38.52491	-121.9708	40.0		500 cfu	1a954525-7167-456c-9b9b-454c5e1ef052
Victorious	219	T	2025 Disease Screen 001	Disease resistance evalutation - fictional	Plot	RCBD	Win23	Winters, CA	2023	460	2	5	8	20	38.52491	-121.9708	40.0		500 cfu	5a0ccba9-fbd8-4b4b-91ee-fa9719d03ea7
Purchase	976	T	2025 Disease Screen 001	Disease resistance evalutation - fictional	Plot	RCBD	Win23	Winters, CA	2023	461	2	5	9	1	38.52491	-121.9708	40.0		500 cfu	b361e706-41b6-47e3-a1de-9218382e9ea0
Greedy	592	T	2025 Disease Screen 001	Disease resistance evalutation - fictional	Plot	RCBD	Win23	Winters, CA	2023	462	2	5	9	2	38.52491	-121.9708	40.0		500 cfu	693e25f3-9734-45fe-b381-28a20eb7575e
Polished	779	T	2025 Disease Screen 001	Disease resistance evalutation - fictional	Plot	RCBD	Win23	Winters, CA	2023	463	2	5	9	3	38.52491	-121.9708	40.0		500 cfu	7ab62707-83c7-49e1-a92e-5cedd83080ee
Zesty	282	T	2025 Disease Screen 001	Disease resistance evalutation - fictional	Plot	RCBD	Win23	Winters, CA	2023	464	2	5	9	4	38.52491	-121.9708	40.0		500 cfu	79aa8414-e3b9-4904-a37f-06b82ecbcbcf
Potato	160	T	2025 Disease Screen 001	Disease resistance evalutation - fictional	Plot	RCBD	Win23	Winters, CA	2023	465	2	5	9	5	38.52491	-121.9708	40.0		500 cfu	1e0b7bec-731e-4dad-a383-46e8241a1e49
Promotion	417	T	2025 Disease Screen 001	Disease resistance evalutation - fictional	Plot	RCBD	Win23	Winters, CA	2023	466	2	5	9	6	38.52491	-121.9708	40.0		500 cfu	7eb6b376-16ff-4489-a649-77b7f4a704ae
Zombie	1027	T	2025 Disease Screen 001	Disease resistance evalutation - fictional	Plot	RCBD	Win23	Winters, CA	2023	467	2	5	9	7	38.52491	-121.9708	40.0		500 cfu	e1843f60-d5a0-4ddf-9917-a9b07ae68ca9
Interview	185	T	2025 Disease Screen 001	Disease resistance evalutation - fictional	Plot	RCBD	Win23	Winters, CA	2023	468	2	5	9	8	38.52491	-121.9708	40.0		500 cfu	b09aea68-14ee-41ee-a042-0e4feaade211
Constant	85	T	2025 Disease Screen 001	Disease resistance evalutation - fictional	Plot	RCBD	Win23	Winters, CA	2023	469	2	5	9	9	38.52491	-121.9708	40.0		500 cfu	55b7a4d9-b8dd-4935-876b-f8a2100df01f
Roll	361	T	2025 Disease Screen 001	Disease resistance evalutation - fictional	Plot	RCBD	Win23	Winters, CA	2023	470	2	5	9	10	38.52491	-121.9708	40.0		500 cfu	255cd42c-1f80-4753-ab9d-7c06b73aada2
Way	768	T	2025 Disease Screen 001	Disease resistance evalutation - fictional	Plot	RCBD	Win23	Winters, CA	2023	471	2	5	9	11	38.52491	-121.9708	40.0		500 cfu	20f8f66b-a74b-4b39-9a07-01655b5d3f1f
Zinc	989	T	2025 Disease Screen 001	Disease resistance evalutation - fictional	Plot	RCBD	Win23	Winters, CA	2023	472	2	5	9	12	38.52491	-121.9708	40.0		500 cfu	13f8a8e3-cdff-4d18-889b-a5ef37123787
Testimonial	171	T	2025 Disease Screen 001	Disease resistance evalutation - fictional	Plot	RCBD	Win23	Winters, CA	2023	473	2	5	9	13	38.52491	-121.9708	40.0		500 cfu	7c02f0d6-7361-4562-9234-8d14067c4dea
Egg	288	T	2025 Disease Screen 001	Disease resistance evalutation - fictional	Plot	RCBD	Win23	Winters, CA	2023	474	2	5	9	14	38.52491	-121.9708	40.0		500 cfu	639c917a-0847-40b3-863b-80a458d6b5cb
Ride	4	T	2025 Disease Screen 001	Disease resistance evalutation - fictional	Plot	RCBD	Win23	Winters, CA	2023	475	2	5	9	15	38.52491	-121.9708	40.0		500 cfu	a7282d54-ce8b-45bb-a671-95f71be454f0
Bad	153	T	2025 Disease Screen 001	Disease resistance evalutation - fictional	Plot	RCBD	Win23	Winters, CA	2023	476	2	5	9	16	38.52491	-121.9708	40.0		500 cfu	048d6eb6-b28f-4de5-9312-db5f083dcbd4
Link	317	T	2025 Disease Screen 001	Disease resistance evalutation - fictional	Plot	RCBD	Win23	Winters, CA	2023	477	2	5	9	17	38.52491	-121.9708	40.0		500 cfu	d41338d5-b225-4726-8c84-046b5efc9d70
Bad	1081	T	2025 Disease Screen 001	Disease resistance evalutation - fictional	Plot	RCBD	Win23	Winters, CA	2023	478	2	5	9	18	38.52491	-121.9708	40.0		500 cfu	baeb3a21-62c5-4e12-9932-2a109791d6a7
Magical	293	T	2025 Disease Screen 001	Disease resistance evalutation - fictional	Plot	RCBD	Win23	Winters, CA	2023	479	2	5	9	19	38.52491	-121.9708	40.0		500 cfu	73415e54-0ea7-4597-ba65-11a6f1deff1a
Weird	442	C	2025 Disease Screen 001	Disease resistance evalutation - fictional	Plot	RCBD	Win23	Winters, CA	2023	480	2	5	9	20	38.52491	-121.9708	40.0		500 cfu	368c404f-7d96-416f-9d3d-3bb1f49c9b73
Rough	682	T	2025 Disease Screen 001	Disease resistance evalutation - fictional	Plot	RCBD	Win23	Winters, CA	2023	481	2	5	10	1	38.52491	-121.9708	40.0		500 cfu	7b54d3d8-dfb7-487d-b2b6-9e8631c337ee
Soil	583	T	2025 Disease Screen 001	Disease resistance evalutation - fictional	Plot	RCBD	Win23	Winters, CA	2023	482	2	5	10	2	38.52491	-121.9708	40.0		500 cfu	2f136079-27d0-4e72-98a6-f7f5e1c673ec
Shiny	1136	T	2025 Disease Screen 001	Disease resistance evalutation - fictional	Plot	RCBD	Win23	Winters, CA	2023	483	2	5	10	3	38.52491	-121.9708	40.0		500 cfu	8ce3236a-fb7e-48ab-a542-b4bb6016d81e
Depressed	271	T	2025 Disease Screen 001	Disease resistance evalutation - fictional	Plot	RCBD	Win23	Winters, CA	2023	484	2	5	10	4	38.52491	-121.9708	40.0		500 cfu	f0171318-57b1-4147-bbb3-be22468e97ce
Buyer	354	T	2025 Disease Screen 001	Disease resistance evalutation - fictional	Plot	RCBD	Win23	Winters, CA	2023	485	2	5	10	5	38.52491	-121.9708	40.0		500 cfu	5b2d2a93-1965-408c-b841-cf0dc710c08a
Therapeutic	121	T	2025 Disease Screen 001	Disease resistance evalutation - fictional	Plot	RCBD	Win23	Winters, CA	2023	486	2	5	10	6	38.52491	-121.9708	40.0		500 cfu	b93ad4fc-0949-43bb-9903-48b61ee0fc3b
Context	1049	T	2025 Disease Screen 001	Disease resistance evalutation - fictional	Plot	RCBD	Win23	Winters, CA	2023	487	2	5	10	7	38.52491	-121.9708	40.0		500 cfu	8a68ec27-2917-4406-8800-7960b7eef939
State	801	C	2025 Disease Screen 001	Disease resistance evalutation - fictional	Plot	RCBD	Win23	Winters, CA	2023	488	2	5	10	8	38.52491	-121.9708	40.0		500 cfu	4823b146-8ab4-4802-935e-8e62c1abe500
Mood	418	T	2025 Disease Screen 001	Disease resistance evalutation - fictional	Plot	RCBD	Win23	Winters, CA	2023	489	2	5	10	9	38.52491	-121.9708	40.0		500 cfu	a8b092f1-6cc9-4a40-b957-35ff5af28d42
Bunch	1107	T	2025 Disease Screen 001	Disease resistance evalutation - fictional	Plot	RCBD	Win23	Winters, CA	2023	490	2	5	10	10	38.52491	-121.9708	40.0		500 cfu	dab0ce83-d4d7-46d5-abfd-54b68f589574
Knowledgeable	446	T	2025 Disease Screen 001	Disease resistance evalutation - fictional	Plot	RCBD	Win23	Winters, CA	2023	491	2	5	10	11	38.52491	-121.9708	40.0		500 cfu	50581862-efad-4515-bc94-fc557cde1ad6
Clean	373	T	2025 Disease Screen 001	Disease resistance evalutation - fictional	Plot	RCBD	Win23	Winters, CA	2023	492	2	5	10	12	38.52491	-121.9708	40.0		500 cfu	9b64b8f0-1bbd-4237-be79-651e28f322a9
Candidate	492	T	2025 Disease Screen 001	Disease resistance evalutation - fictional	Plot	RCBD	Win23	Winters, CA	2023	493	2	5	10	13	38.52491	-121.9708	40.0		500 cfu	77eab298-2b1c-4559-8b7f-b586cda3c3ec
Hunt	1220	T	2025 Disease Screen 001	Disease resistance evalutation - fictional	Plot	RCBD	Win23	Winters, CA	2023	494	2	5	10	14	38.52491	-121.9708	40.0		500 cfu	7ffd041c-323a-4e95-ab9a-cac0b4622635
Nonchalant	1179	T	2025 Disease Screen 001	Disease resistance evalutation - fictional	Plot	RCBD	Win23	Winters, CA	2023	495	2	5	10	15	38.52491	-121.9708	40.0		500 cfu	31b50487-e7b4-4351-aabb-e68a05138536
Fertile	202	T	2025 Disease Screen 001	Disease resistance evalutation - fictional	Plot	RCBD	Win23	Winters, CA	2023	496	2	5	10	16	38.52491	-121.9708	40.0		500 cfu	c706f310-a4ce-4cd6-b756-e763c401ff81
Chicken	344	T	2025 Disease Screen 001	Disease resistance evalutation - fictional	Plot	RCBD	Win23	Winters, CA	2023	497	2	5	10	17	38.52491	-121.9708	40.0		500 cfu	4749fab1-5544-464a-b0e7-f0ceee64456c
Ashamed	199	T	2025 Disease Screen 001	Disease resistance evalutation - fictional	Plot	RCBD	Win23	Winters, CA	2023	498	2	5	10	18	38.52491	-121.9708	40.0		500 cfu	b0d13fcf-d5b0-43e2-81ca-8c2a1bfd17f1
Bus	637	C	2025 Disease Screen 001	Disease resistance evalutation - fictional	Plot	RCBD	Win23	Winters, CA	2023	499	2	5	10	19	38.52491	-121.9708	40.0		500 cfu	e6882367-9b23-40e8-b446-d84cb42f3123
Specific	462	T	2025 Disease Screen 001	Disease resistance evalutation - fictional	Plot	RCBD	Win23	Winters, CA	2023	500	2	5	10	20	38.52491	-121.9708	40.0		500 cfu	3a420a79-3909-44f5-87bb-a5ca01f423cf
Link	317	T	2025 Disease Screen 001	Disease resistance evalutation - fictional	Plot	RCBD	Win23	Winters, CA	2023	501	3	6	11	1	38.52491	-121.9708	40.0		500 cfu	d35ee5b9-2b27-49c4-a5bd-46d41303c862
Contact	1	T	2025 Disease Screen 001	Disease resistance evalutation - fictional	Plot	RCBD	Win23	Winters, CA	2023	502	3	6	11	2	38.52491	-121.9708	40.0		500 cfu	385b8fa8-8799-4676-b1c6-de0c9c8dde5b
Buyer	354	T	2025 Disease Screen 001	Disease resistance evalutation - fictional	Plot	RCBD	Win23	Winters, CA	2023	503	3	6	11	3	38.52491	-121.9708	40.0		500 cfu	136b3df4-5792-43d3-91c3-4796b6657e65
Sort	37	T	2025 Disease Screen 001	Disease resistance evalutation - fictional	Plot	RCBD	Win23	Winters, CA	2023	504	3	6	11	4	38.52491	-121.9708	40.0		500 cfu	8aa2d6d8-8a4a-4754-a871-cf7e7e9140db
Army	602	T	2025 Disease Screen 001	Disease resistance evalutation - fictional	Plot	RCBD	Win23	Winters, CA	2023	505	3	6	11	5	38.52491	-121.9708	40.0		500 cfu	917de042-f7c1-43e8-9c60-bedf0e64c6e5
Traffic	504	T	2025 Disease Screen 001	Disease resistance evalutation - fictional	Plot	RCBD	Win23	Winters, CA	2023	506	3	6	11	6	38.52491	-121.9708	40.0		500 cfu	5f8c5484-6f93-400c-8d23-edc922d1a8d2
Deep	494	T	2025 Disease Screen 001	Disease resistance evalutation - fictional	Plot	RCBD	Win23	Winters, CA	2023	507	3	6	11	7	38.52491	-121.9708	40.0		500 cfu	82969a17-62fa-4b06-889a-c4c3ac17a051
Fertile	202	T	2025 Disease Screen 001	Disease resistance evalutation - fictional	Plot	RCBD	Win23	Winters, CA	2023	508	3	6	11	8	38.52491	-121.9708	40.0		500 cfu	b84edfb7-d306-406a-92d0-77ee9d059e93
Joint	499	T	2025 Disease Screen 001	Disease resistance evalutation - fictional	Plot	RCBD	Win23	Winters, CA	2023	509	3	6	11	9	38.52491	-121.9708	40.0		500 cfu	d30f271f-5ed9-498d-be28-756472d73c32
Zesty	282	T	2025 Disease Screen 001	Disease resistance evalutation - fictional	Plot	RCBD	Win23	Winters, CA	2023	510	3	6	11	10	38.52491	-121.9708	40.0		500 cfu	05287371-f56f-41e1-b3b4-160531713632
Melodic	1201	T	2025 Disease Screen 001	Disease resistance evalutation - fictional	Plot	RCBD	Win23	Winters, CA	2023	511	3	6	11	11	38.52491	-121.9708	40.0		500 cfu	97d20fb2-1969-40f1-b23b-1f4f66dcd651
Zappy	480	T	2025 Disease Screen 001	Disease resistance evalutation - fictional	Plot	RCBD	Win23	Winters, CA	2023	512	3	6	11	12	38.52491	-121.9708	40.0		500 cfu	d3188ddd-894e-4700-b499-a699c69709e3
Ashamed	199	T	2025 Disease Screen 001	Disease resistance evalutation - fictional	Plot	RCBD	Win23	Winters, CA	2023	513	3	6	11	13	38.52491	-121.9708	40.0		500 cfu	889c6749-857c-484e-adcf-3f4e461e3547
Well-groomed	1135	T	2025 Disease Screen 001	Disease resistance evalutation - fictional	Plot	RCBD	Win23	Winters, CA	2023	514	3	6	11	14	38.52491	-121.9708	40.0		500 cfu	b3953719-13f6-4ad0-b8a7-cfbb21698dba
Change	570	T	2025 Disease Screen 001	Disease resistance evalutation - fictional	Plot	RCBD	Win23	Winters, CA	2023	515	3	6	11	15	38.52491	-121.9708	40.0		500 cfu	eae66c8b-4884-4ea3-a098-d19cd4c58055
Yelp	7	T	2025 Disease Screen 001	Disease resistance evalutation - fictional	Plot	RCBD	Win23	Winters, CA	2023	516	3	6	11	16	38.52491	-121.9708	40.0		500 cfu	7c456ea1-9932-4e1e-a63c-809a90efae7d
Zinc	989	T	2025 Disease Screen 001	Disease resistance evalutation - fictional	Plot	RCBD	Win23	Winters, CA	2023	517	3	6	11	17	38.52491	-121.9708	40.0		500 cfu	0404eb88-4693-4c96-baef-a1039481336d
Roll	361	T	2025 Disease Screen 001	Disease resistance evalutation - fictional	Plot	RCBD	Win23	Winters, CA	2023	518	3	6	11	18	38.52491	-121.9708	40.0		500 cfu	7fe6c340-f4b4-466d-8c4d-5c37a5eb5312
Fear	1191	T	2025 Disease Screen 001	Disease resistance evalutation - fictional	Plot	RCBD	Win23	Winters, CA	2023	519	3	6	11	19	38.52491	-121.9708	40.0		500 cfu	a757192e-30b3-4ffd-a85e-fea9b1bac45b
Resolve	735	T	2025 Disease Screen 001	Disease resistance evalutation - fictional	Plot	RCBD	Win23	Winters, CA	2023	520	3	6	11	20	38.52491	-121.9708	40.0		500 cfu	32265d4b-f6a0-476a-86c8-f5e95c35fa65
Promotion	417	T	2025 Disease Screen 001	Disease resistance evalutation - fictional	Plot	RCBD	Win23	Winters, CA	2023	521	3	6	12	1	38.52491	-121.9708	40.0		500 cfu	5b37e224-1861-42ed-91ca-a6284882056d
Feedback	822	T	2025 Disease Screen 001	Disease resistance evalutation - fictional	Plot	RCBD	Win23	Winters, CA	2023	522	3	6	12	2	38.52491	-121.9708	40.0		500 cfu	2f1fc65d-d726-4509-845c-9ac506714a9b
Pack	23	T	2025 Disease Screen 001	Disease resistance evalutation - fictional	Plot	RCBD	Win23	Winters, CA	2023	523	3	6	12	3	38.52491	-121.9708	40.0		500 cfu	a4eead21-7e70-4cdd-b32b-a9439ba40bc1
Chance	403	T	2025 Disease Screen 001	Disease resistance evalutation - fictional	Plot	RCBD	Win23	Winters, CA	2023	524	3	6	12	4	38.52491	-121.9708	40.0		500 cfu	72edb106-a6e4-4838-9c13-d04020edd058
Pretty	528	T	2025 Disease Screen 001	Disease resistance evalutation - fictional	Plot	RCBD	Win23	Winters, CA	2023	525	3	6	12	5	38.52491	-121.9708	40.0		500 cfu	a3762e95-b861-40fe-9dc3-f72ff54ede29
Jittery	532	T	2025 Disease Screen 001	Disease resistance evalutation - fictional	Plot	RCBD	Win23	Winters, CA	2023	526	3	6	12	6	38.52491	-121.9708	40.0		500 cfu	d10285ec-74ac-4dc4-a41c-78f11e9b2a81
Candidate	492	T	2025 Disease Screen 001	Disease resistance evalutation - fictional	Plot	RCBD	Win23	Winters, CA	2023	527	3	6	12	7	38.52491	-121.9708	40.0		500 cfu	d8f7d2ec-2fb7-4c93-b19f-5468cb1094fe
Wing	17	T	2025 Disease Screen 001	Disease resistance evalutation - fictional	Plot	RCBD	Win23	Winters, CA	2023	528	3	6	12	8	38.52491	-121.9708	40.0		500 cfu	62af7f21-f6f5-4e93-8627-b4e007076856
Weird	442	C	2025 Disease Screen 001	Disease resistance evalutation - fictional	Plot	RCBD	Win23	Winters, CA	2023	529	3	6	12	9	38.52491	-121.9708	40.0		500 cfu	33802feb-2bd9-4216-82c7-6e2de6cccb76
Way	768	T	2025 Disease Screen 001	Disease resistance evalutation - fictional	Plot	RCBD	Win23	Winters, CA	2023	530	3	6	12	10	38.52491	-121.9708	40.0		500 cfu	a640491f-6856-4704-a871-0c9e921151b7
Rich	780	T	2025 Disease Screen 001	Disease resistance evalutation - fictional	Plot	RCBD	Win23	Winters, CA	2023	531	3	6	12	11	38.52491	-121.9708	40.0		500 cfu	3bc38812-0315-413d-9bd7-55e7020a82e9
Horrific	141	T	2025 Disease Screen 001	Disease resistance evalutation - fictional	Plot	RCBD	Win23	Winters, CA	2023	532	3	6	12	12	38.52491	-121.9708	40.0		500 cfu	a9132e62-2443-4e54-9a82-4e34f329b7f4
Interview	185	T	2025 Disease Screen 001	Disease resistance evalutation - fictional	Plot	RCBD	Win23	Winters, CA	2023	533	3	6	12	13	38.52491	-121.9708	40.0		500 cfu	1945f3e4-f760-4030-b541-8043f243bd2b
Depressed	271	T	2025 Disease Screen 001	Disease resistance evalutation - fictional	Plot	RCBD	Win23	Winters, CA	2023	534	3	6	12	14	38.52491	-121.9708	40.0		500 cfu	84dcfa81-f40d-46c5-8f1d-eb6355130592
Clean	373	T	2025 Disease Screen 001	Disease resistance evalutation - fictional	Plot	RCBD	Win23	Winters, CA	2023	535	3	6	12	15	38.52491	-121.9708	40.0		500 cfu	e80c73f1-f85b-4caf-b955-75c4b2c11e0d
Testimonial	171	T	2025 Disease Screen 001	Disease resistance evalutation - fictional	Plot	RCBD	Win23	Winters, CA	2023	536	3	6	12	16	38.52491	-121.9708	40.0		500 cfu	e3864d60-9a7e-4ab9-a1bb-9d75cbaf31c6
Distance	389	T	2025 Disease Screen 001	Disease resistance evalutation - fictional	Plot	RCBD	Win23	Winters, CA	2023	537	3	6	12	17	38.52491	-121.9708	40.0		500 cfu	9655bb0e-5e88-4733-a708-794e7a2de3e6
Score	955	T	2025 Disease Screen 001	Disease resistance evalutation - fictional	Plot	RCBD	Win23	Winters, CA	2023	538	3	6	12	18	38.52491	-121.9708	40.0		500 cfu	0e428af4-eb04-4760-a5d4-7d3290e1063a
Magical	293	T	2025 Disease Screen 001	Disease resistance evalutation - fictional	Plot	RCBD	Win23	Winters, CA	2023	539	3	6	12	19	38.52491	-121.9708	40.0		500 cfu	c27f6f4e-9f9a-416c-8b15-6290ec958cd2
Cash	751	T	2025 Disease Screen 001	Disease resistance evalutation - fictional	Plot	RCBD	Win23	Winters, CA	2023	540	3	6	12	20	38.52491	-121.9708	40.0		500 cfu	98aa97ce-5329-488a-aa11-a4691d540d55
Purchase	976	T	2025 Disease Screen 001	Disease resistance evalutation - fictional	Plot	RCBD	Win23	Winters, CA	2023	541	3	6	13	1	38.52491	-121.9708	40.0		500 cfu	45239f4c-91a6-435d-9be2-aad07faf9fe3
Novel	842	T	2025 Disease Screen 001	Disease resistance evalutation - fictional	Plot	RCBD	Win23	Winters, CA	2023	542	3	6	13	2	38.52491	-121.9708	40.0		500 cfu	cca7f175-f4e5-4357-968c-41f1e878d172
Rough	682	T	2025 Disease Screen 001	Disease resistance evalutation - fictional	Plot	RCBD	Win23	Winters, CA	2023	543	3	6	13	3	38.52491	-121.9708	40.0		500 cfu	4998f275-934c-4757-9a8d-0a2ef7bc2c75
Pop	90	T	2025 Disease Screen 001	Disease resistance evalutation - fictional	Plot	RCBD	Win23	Winters, CA	2023	544	3	6	13	4	38.52491	-121.9708	40.0		500 cfu	6fdda287-1c76-4e49-a742-dda8e841ebbd
Polished	779	T	2025 Disease Screen 001	Disease resistance evalutation - fictional	Plot	RCBD	Win23	Winters, CA	2023	545	3	6	13	5	38.52491	-121.9708	40.0		500 cfu	4e17da1c-de2f-40e9-bc5d-28efe93b4c85
Hotel	545	T	2025 Disease Screen 001	Disease resistance evalutation - fictional	Plot	RCBD	Win23	Winters, CA	2023	546	3	6	13	6	38.52491	-121.9708	40.0		500 cfu	a2774a06-e998-41d7-af05-40cee2becc33
Depression	1095	T	2025 Disease Screen 001	Disease resistance evalutation - fictional	Plot	RCBD	Win23	Winters, CA	2023	547	3	6	13	7	38.52491	-121.9708	40.0		500 cfu	c8c473b8-5fcb-4b2a-b3f4-0b55f782148c
Macho	511	T	2025 Disease Screen 001	Disease resistance evalutation - fictional	Plot	RCBD	Win23	Winters, CA	2023	548	3	6	13	8	38.52491	-121.9708	40.0		500 cfu	9598dfff-bddc-48f9-90c3-6a9fe16ee076
Occasion	163	T	2025 Disease Screen 001	Disease resistance evalutation - fictional	Plot	RCBD	Win23	Winters, CA	2023	549	3	6	13	9	38.52491	-121.9708	40.0		500 cfu	c3fb6430-25ea-4ce9-a7b6-399a47e4758e
Shiny	1136	T	2025 Disease Screen 001	Disease resistance evalutation - fictional	Plot	RCBD	Win23	Winters, CA	2023	550	3	6	13	10	38.52491	-121.9708	40.0		500 cfu	5b5749e8-f8f8-40ab-86e3-a5006fe167e3
Yoyo	507	T	2025 Disease Screen 001	Disease resistance evalutation - fictional	Plot	RCBD	Win23	Winters, CA	2023	551	3	6	13	11	38.52491	-121.9708	40.0		500 cfu	379edc12-5509-45bd-a170-568b3f9fb155
Specific	462	T	2025 Disease Screen 001	Disease resistance evalutation - fictional	Plot	RCBD	Win23	Winters, CA	2023	552	3	6	13	12	38.52491	-121.9708	40.0		500 cfu	8bf9c726-816c-4ed2-8aac-1c0f25346276
Quote	1016	T	2025 Disease Screen 001	Disease resistance evalutation - fictional	Plot	RCBD	Win23	Winters, CA	2023	553	3	6	13	13	38.52491	-121.9708	40.0		500 cfu	e90e4bee-115d-4a98-9928-3f019bfe01e6
Bit	696	T	2025 Disease Screen 001	Disease resistance evalutation - fictional	Plot	RCBD	Win23	Winters, CA	2023	554	3	6	13	14	38.52491	-121.9708	40.0		500 cfu	74b4e7b6-8662-490c-899f-5c04c6e8a912
Present	481	T	2025 Disease Screen 001	Disease resistance evalutation - fictional	Plot	RCBD	Win23	Winters, CA	2023	555	3	6	13	15	38.52491	-121.9708	40.0		500 cfu	2ace1342-15d0-465e-aaca-6d89d9810c4c
Heavy	340	T	2025 Disease Screen 001	Disease resistance evalutation - fictional	Plot	RCBD	Win23	Winters, CA	2023	556	3	6	13	16	38.52491	-121.9708	40.0		500 cfu	21efe01b-c20f-41da-b921-630bdc06b8f8
Bake	1046	T	2025 Disease Screen 001	Disease resistance evalutation - fictional	Plot	RCBD	Win23	Winters, CA	2023	557	3	6	13	17	38.52491	-121.9708	40.0		500 cfu	0c9dad2f-287b-44ad-9050-620094e785cb
State	801	C	2025 Disease Screen 001	Disease resistance evalutation - fictional	Plot	RCBD	Win23	Winters, CA	2023	558	3	6	13	18	38.52491	-121.9708	40.0		500 cfu	77b14395-3dc6-4482-8746-0cadabe0cc0a
Heart	335	T	2025 Disease Screen 001	Disease resistance evalutation - fictional	Plot	RCBD	Win23	Winters, CA	2023	559	3	6	13	19	38.52491	-121.9708	40.0		500 cfu	96d0e9d4-b91c-43c6-8ba4-34c812c528de
Excitement	111	C	2025 Disease Screen 001	Disease resistance evalutation - fictional	Plot	RCBD	Win23	Winters, CA	2023	560	3	6	13	20	38.52491	-121.9708	40.0		500 cfu	89fc26c5-ff69-4504-9211-ec1f8cbb5d2e
Public	501	T	2025 Disease Screen 001	Disease resistance evalutation - fictional	Plot	RCBD	Win23	Winters, CA	2023	561	3	6	14	1	38.52491	-121.9708	40.0		500 cfu	b574965c-81c7-4043-ae5b-e211dd7a48d8
Skin	1138	T	2025 Disease Screen 001	Disease resistance evalutation - fictional	Plot	RCBD	Win23	Winters, CA	2023	562	3	6	14	2	38.52491	-121.9708	40.0		500 cfu	fd180fc4-66ec-4c55-809c-508fc4df481a
Quality	859	T	2025 Disease Screen 001	Disease resistance evalutation - fictional	Plot	RCBD	Win23	Winters, CA	2023	563	3	6	14	3	38.52491	-121.9708	40.0		500 cfu	6d373d6e-c61c-4b4a-a66c-199e16932e24
Potato	160	T	2025 Disease Screen 001	Disease resistance evalutation - fictional	Plot	RCBD	Win23	Winters, CA	2023	564	3	6	14	4	38.52491	-121.9708	40.0		500 cfu	38ae5f95-4567-464f-b2dc-bfc0d8c791be
Stretch	308	T	2025 Disease Screen 001	Disease resistance evalutation - fictional	Plot	RCBD	Win23	Winters, CA	2023	565	3	6	14	5	38.52491	-121.9708	40.0		500 cfu	cc00c00b-48e2-426c-a30e-db84bc572d97
Meaning	55	T	2025 Disease Screen 001	Disease resistance evalutation - fictional	Plot	RCBD	Win23	Winters, CA	2023	566	3	6	14	6	38.52491	-121.9708	40.0		500 cfu	3751fe26-da1e-494a-afc9-d45762da1fa9
Nonchalant	1179	T	2025 Disease Screen 001	Disease resistance evalutation - fictional	Plot	RCBD	Win23	Winters, CA	2023	567	3	6	14	7	38.52491	-121.9708	40.0		500 cfu	704a0ac9-a8ee-424d-82f0-9ebebe1647ab
Busy	472	T	2025 Disease Screen 001	Disease resistance evalutation - fictional	Plot	RCBD	Win23	Winters, CA	2023	568	3	6	14	8	38.52491	-121.9708	40.0		500 cfu	9340f2ac-8fa0-44ea-bf8a-67152e65c159
Egg	288	T	2025 Disease Screen 001	Disease resistance evalutation - fictional	Plot	RCBD	Win23	Winters, CA	2023	569	3	6	14	9	38.52491	-121.9708	40.0		500 cfu	3f24c368-92af-4656-bb86-c52ee954ced5
Bunch	1107	T	2025 Disease Screen 001	Disease resistance evalutation - fictional	Plot	RCBD	Win23	Winters, CA	2023	570	3	6	14	10	38.52491	-121.9708	40.0		500 cfu	99c54f2d-c9aa-41dd-9df5-6a25ce2a7f6f
Chicken	344	T	2025 Disease Screen 001	Disease resistance evalutation - fictional	Plot	RCBD	Win23	Winters, CA	2023	571	3	6	14	11	38.52491	-121.9708	40.0		500 cfu	aafd0f79-037a-4b8c-aa2c-46c34eb5f241
Strategy	750	T	2025 Disease Screen 001	Disease resistance evalutation - fictional	Plot	RCBD	Win23	Winters, CA	2023	572	3	6	14	12	38.52491	-121.9708	40.0		500 cfu	78b4cae7-ecec-4321-ac11-9ac1dc041a2f
Victorious	219	T	2025 Disease Screen 001	Disease resistance evalutation - fictional	Plot	RCBD	Win23	Winters, CA	2023	573	3	6	14	13	38.52491	-121.9708	40.0		500 cfu	45e7a6f0-2c1c-41e3-8623-631de495cef4
Wood	941	T	2025 Disease Screen 001	Disease resistance evalutation - fictional	Plot	RCBD	Win23	Winters, CA	2023	574	3	6	14	14	38.52491	-121.9708	40.0		500 cfu	e0967afe-1e4f-4648-8b82-afcb3ea78e05
Hunt	1220	T	2025 Disease Screen 001	Disease resistance evalutation - fictional	Plot	RCBD	Win23	Winters, CA	2023	575	3	6	14	15	38.52491	-121.9708	40.0		500 cfu	9ec38690-d914-4cb7-ab3a-ff6ee96234a7
Greedy	592	T	2025 Disease Screen 001	Disease resistance evalutation - fictional	Plot	RCBD	Win23	Winters, CA	2023	576	3	6	14	16	38.52491	-121.9708	40.0		500 cfu	a00caf2a-5148-4e36-996e-eafea511ed5d
Bad	1081	T	2025 Disease Screen 001	Disease resistance evalutation - fictional	Plot	RCBD	Win23	Winters, CA	2023	577	3	6	14	17	38.52491	-121.9708	40.0		500 cfu	20a143bf-ade7-4a81-aaaa-ed6b27d38cb6
Union	76	T	2025 Disease Screen 001	Disease resistance evalutation - fictional	Plot	RCBD	Win23	Winters, CA	2023	578	3	6	14	18	38.52491	-121.9708	40.0		500 cfu	3e105256-180b-4e4b-9cb5-06e59ce9863d
Bus	637	C	2025 Disease Screen 001	Disease resistance evalutation - fictional	Plot	RCBD	Win23	Winters, CA	2023	579	3	6	14	19	38.52491	-121.9708	40.0		500 cfu	e21b648a-5529-4225-9dd4-f1534f449a3c
Zombie	1027	T	2025 Disease Screen 001	Disease resistance evalutation - fictional	Plot	RCBD	Win23	Winters, CA	2023	580	3	6	14	20	38.52491	-121.9708	40.0		500 cfu	03f48b03-ff38-4496-98b2-c1b91101e31c
Farm	498	T	2025 Disease Screen 001	Disease resistance evalutation - fictional	Plot	RCBD	Win23	Winters, CA	2023	581	3	6	15	1	38.52491	-121.9708	40.0		500 cfu	4c212b98-dbc1-4d46-810e-dd2ce43b44d7
Love	149	T	2025 Disease Screen 001	Disease resistance evalutation - fictional	Plot	RCBD	Win23	Winters, CA	2023	582	3	6	15	2	38.52491	-121.9708	40.0		500 cfu	45bb971e-ab95-46f4-b456-88e7c05c111e
Script	564	T	2025 Disease Screen 001	Disease resistance evalutation - fictional	Plot	RCBD	Win23	Winters, CA	2023	583	3	6	15	3	38.52491	-121.9708	40.0		500 cfu	9819de09-505a-438f-8622-ef5d5c15f37c
Soil	583	T	2025 Disease Screen 001	Disease resistance evalutation - fictional	Plot	RCBD	Win23	Winters, CA	2023	584	3	6	15	4	38.52491	-121.9708	40.0		500 cfu	55945959-cd23-497c-bfdb-8c8f9cffc56b
Constant	85	T	2025 Disease Screen 001	Disease resistance evalutation - fictional	Plot	RCBD	Win23	Winters, CA	2023	585	3	6	15	5	38.52491	-121.9708	40.0		500 cfu	58e0879f-4fea-4e27-b1de-c51c740d5a0a
Mood	418	T	2025 Disease Screen 001	Disease resistance evalutation - fictional	Plot	RCBD	Win23	Winters, CA	2023	586	3	6	15	6	38.52491	-121.9708	40.0		500 cfu	0dff3700-b483-4987-a813-30a776c327f1
Context	1049	T	2025 Disease Screen 001	Disease resistance evalutation - fictional	Plot	RCBD	Win23	Winters, CA	2023	587	3	6	15	7	38.52491	-121.9708	40.0		500 cfu	d80a348a-a3c7-43e3-8de2-a17162f81799
Statement	1200	T	2025 Disease Screen 001	Disease resistance evalutation - fictional	Plot	RCBD	Win23	Winters, CA	2023	588	3	6	15	8	38.52491	-121.9708	40.0		500 cfu	8f228d7b-3889-4709-bf21-fd95c2669956
Worker	636	T	2025 Disease Screen 001	Disease resistance evalutation - fictional	Plot	RCBD	Win23	Winters, CA	2023	589	3	6	15	9	38.52491	-121.9708	40.0		500 cfu	fcb5d97c-8aae-4760-9c03-cdb49aff2f93
Ride	4	T	2025 Disease Screen 001	Disease resistance evalutation - fictional	Plot	RCBD	Win23	Winters, CA	2023	590	3	6	15	10	38.52491	-121.9708	40.0		500 cfu	feb18db7-00b5-47f1-a99e-77d75073284d
Bad	153	T	2025 Disease Screen 001	Disease resistance evalutation - fictional	Plot	RCBD	Win23	Winters, CA	2023	591	3	6	15	11	38.52491	-121.9708	40.0		500 cfu	c07f9194-1fda-4af8-9f06-b53496ffdef9
Tasteful	22	T	2025 Disease Screen 001	Disease resistance evalutation - fictional	Plot	RCBD	Win23	Winters, CA	2023	592	3	6	15	12	38.52491	-121.9708	40.0		500 cfu	df5182b7-6695-4363-9071-1052864e8aa1
Therapeutic	121	T	2025 Disease Screen 001	Disease resistance evalutation - fictional	Plot	RCBD	Win23	Winters, CA	2023	593	3	6	15	13	38.52491	-121.9708	40.0		500 cfu	ef116bef-bc42-4bf5-a171-ebc05bbe527f
Tonight	618	T	2025 Disease Screen 001	Disease resistance evalutation - fictional	Plot	RCBD	Win23	Winters, CA	2023	594	3	6	15	14	38.52491	-121.9708	40.0		500 cfu	a874f431-83af-4ac0-9734-3625698bdbf5
Income	805	T	2025 Disease Screen 001	Disease resistance evalutation - fictional	Plot	RCBD	Win23	Winters, CA	2023	595	3	6	15	15	38.52491	-121.9708	40.0		500 cfu	5c8aaf5d-c333-4396-a17e-4d398435e0b8
Efficiency	1073	T	2025 Disease Screen 001	Disease resistance evalutation - fictional	Plot	RCBD	Win23	Winters, CA	2023	596	3	6	15	16	38.52491	-121.9708	40.0		500 cfu	bdf1852c-0d40-4572-a2c6-23cc48ae31a7
Rent	54	T	2025 Disease Screen 001	Disease resistance evalutation - fictional	Plot	RCBD	Win23	Winters, CA	2023	597	3	6	15	17	38.52491	-121.9708	40.0		500 cfu	6ee7c516-639c-40ca-836e-b1d3b36292d9
Knowledgeable	446	T	2025 Disease Screen 001	Disease resistance evalutation - fictional	Plot	RCBD	Win23	Winters, CA	2023	598	3	6	15	18	38.52491	-121.9708	40.0		500 cfu	ff88d2e4-0550-4163-a85b-b086a56d017c
Dangerous	67	T	2025 Disease Screen 001	Disease resistance evalutation - fictional	Plot	RCBD	Win23	Winters, CA	2023	599	3	6	15	19	38.52491	-121.9708	40.0		500 cfu	44ba9034-52dc-47b2-9ee0-adaa6664f907
Respond	485	T	2025 Disease Screen 001	Disease resistance evalutation - fictional	Plot	RCBD	Win23	Winters, CA	2023	600	3	6	15	20	38.52491	-121.9708	40.0		500 cfu	b4eb76d3-7766-4490-888b-1466d735151d
