# Supplementary material for: DeltaBreed: A BrAPI-centric breeding data information system
Source: PLoS One. 2025 Dec 12;20(12):e0324104. doi: 10.1371/journal.pone.0324104 (PMC12700463; doi:10.1371/journal.pone.0324104)
Supplement: S6 File — (XLS) [file pone.0324104.s008.xls]

## Sheet: README
Column Header	Variable Type	Required	Description
Germplasm Name	Experimental Detail	No	The name of the germplasm being evaluated can be included in the template, but germplasm will NOT be matched to the database by name during experimental data upload.
Germplasm GID	Experimental Detail	Yes, if…	Germplasm GID is a system generated unique identifier for germplasm within a program. Germplasm must exist in the database (DB) with GIDs before creating a new experiment via import. Germplasm name(s), breeding history, and other details will be matched to the experimental data by germplasm GIDs. Required if creating a new experiment via upload.
Test (T) or Check (C)	Experimental Detail	No	Optional differentiaton of test (T) and check (C) germplasm. If blank, germplasm is assumed to be test entries.
Exp Title	Experimental Detail	Yes, if…	Title of experiment. Required if creating a new experiment via upload.
Exp Description	Experimental Detail	No	Free text description of experiment (purpose, design, etc).
Exp Unit	Experimental Detail	Yes, if…	Description of the experiment unit (Examples: plots, plant, tanks, hives, etc.). Required if creating a new experiment via upload.
Exp Type	Experimental Detail	Yes, if…	Description of experimental type (Examples: Performance trial, crossing block, seed orchard, etc). Required if creating a new experiment via upload.
Env	Experimental Detail	Yes, if…	Free-text unique identifier for environment within the experiment. Common examples include: 1,2,3…n and/or a concationation of environment location and year. Required when creating a new experiment or appending new environment via upload.
Env Location	Experimental Detail	Yes, if…	Location of the environment. Required if creating a new experiment via upload.
Env Year	Experimental Detail	Yes, if…	Year corresponding to the environment. Required if creating a new experiment via upload.
Exp Unit ID	Experimental Detail	Yes, if…	Human-readable alphanumeric identifier for experimental units unique within environment. Examples, like plot number, are often a numeric sequence. Required if creating a new experiment via upload.
Exp Replicate #	Experimental Detail	Yes, if…	Sequential number of experimental replications. For example every plot in an experiment with 3 replicates will be labled as part of replicate group 1,2, or 3. Required if creating a new experiment via upload.
Exp Block #	Experimental Detail	Yes, if…	Sequential number of blocks in an experimental design. Blocked designs will specify more than 1 block. All experiments have at least 1 block. Required if creating a new experiment via upload.
Row	Experimental Detail	No	Horizontal (y-axis) position in 2D Cartesian space.
Column	Experimental Detail	No	Vertical (x-axis) coordinate in 2D Cartesian space.
Lat	Experimental Detail	No	Latitude is a numeric coordinate in decimal degrees ranging from -90 to 90 in the WGS 84 coordinate reference system that specifies the north–south position of a point.
Long	Experimental Detail	No	Longitude is a numeric coordinate in decimal degrees ranging from -180 to 180 in the WGS 84 coordinate reference system that specifies the east–west position of a point.
Elevation	Experimental Detail	No	Elevation is the numeric height in meters above or below the WGS 84 reference ellipsoid.
RTK	Experimental Detail	No	Free text description of real-time kinematic positioning used to correct coordinates
Treatment Factors	Experimental Detail	No	Optional free text specification of treatment factors in an experiment with applied variables, like fertilizer or water regimens.
ObsUnitID	Experimental Detail	Yes, if…	Observation Unit ID is a database generated unique identifier for experimental observation units. When present, all other experimental details are ignored upon import and phenotypic data matched by ObsUnitIDs to the approriate dataset. The presence of ObsUnitIDs in the template is optional unless you are appending exsiting datasets.
Pheno 1	Phenotype	No, unless the import includes observations.	Optional specification of ontology variable by name. Ontology terms must be defined in the system before loading experimental data and the header matched to the ontology name.
TS:Pheno 1	Observation Timestamp	No	Optional observation timestamp. Header format is 'TS:' appended to the phenotype name defined in the ontology. Timestamps are in ISO8601 format (YYYY-MM-DDThh:mm:ss+hhmm or YYYY-MM-DDThh:mm:ss-hhmm) with date being the least specific unit of measure accepted.

## Sheet: Data
Germplasm Name	Germplasm GID	Test (T) or Check (C)	Exp Title	Exp Description	Exp Unit	Exp Type	Env	Env Location	Env Year	Exp Unit ID	Exp Replicate #	Exp Block #	Row	Column	Lat	Long	Elevation	RTK	Treatment Factors	ObsUnitID	total yield	vine maturity	fry color	stand count
AF5392-8	33		Potato BI-1	MET	Plot	MET	Hancock15	Hancock	2015	1	1	1	1	1							63	6	49.9	15
W12078-54	1373		Potato BI-1	MET	Plot	MET	Hancock15	Hancock	2015	2	1	1	2	1							54.6	7	54.4	12
AF5583-3	93		Potato BI-1	MET	Plot	MET	Hancock15	Hancock	2015	3	1	1	3	1							67	7	51.9	15
W12074-29	176		Potato BI-1	MET	Plot	MET	Hancock15	Hancock	2015	4	1	1	4	1							81.5	7	48.6	12
W12NYN2-5	1374		Potato BI-1	MET	Plot	MET	Hancock15	Hancock	2015	5	1	1	5	1							70.3	7	52.2	12
WAF10131-19	1325		Potato BI-1	MET	Plot	MET	Hancock15	Hancock	2015	6	1	1	6	1							57.8	7	47.4	15
MSV393-1	1375		Potato BI-1	MET	Plot	MET	Hancock15	Hancock	2015	7	1	1	7	1							44.2	6	42.1	13
MSV284-1	885		Potato BI-1	MET	Plot	MET	Hancock15	Hancock	2015	8	1	1	8	1							63.8	2	45.8	15
W12079-13	1376		Potato BI-1	MET	Plot	MET	Hancock15	Hancock	2015	9	1	1	9	1							64.3	9	55.3	12
Snowden	98		Potato BI-1	MET	Plot	MET	Hancock15	Hancock	2015	10	1	1	10	1							65.3	5	56.8	15
AF5450-7	88		Potato BI-1	MET	Plot	MET	Hancock15	Hancock	2015	11	1	1	11	1							88.6	8	44.6	15
MSV033-01	1377		Potato BI-1	MET	Plot	MET	Hancock15	Hancock	2015	12	1	1	12	1							64.2	9	53	15
W12080-3	1378		Potato BI-1	MET	Plot	MET	Hancock15	Hancock	2015	13	1	1	13	1							76.9	7	54.8	12
W12099-5	1379		Potato BI-1	MET	Plot	MET	Hancock15	Hancock	2015	14	1	1	14	1							48.5	1	44.4	12
AF5573-5	1380		Potato BI-1	MET	Plot	MET	Hancock15	Hancock	2015	15	1	1	15	1							66.4	7	51.5	15
W12070-27	1381		Potato BI-1	MET	Plot	MET	Hancock15	Hancock	2015	16	1	1	16	1							72.9	8	51.6	12
W12078-46	1382		Potato BI-1	MET	Plot	MET	Hancock15	Hancock	2015	17	1	1	17	1							65.6	6	53.7	12
NDTX102461AB-4W	1383		Potato BI-1	MET	Plot	MET	Hancock15	Hancock	2015	18	1	1	18	1							55.3	5	50.4	15
W12079-20	1384		Potato BI-1	MET	Plot	MET	Hancock15	Hancock	2015	19	1	1	19	1							58.3	4	44.8	12
W12NYN56-2	1385		Potato BI-1	MET	Plot	MET	Hancock15	Hancock	2015	20	1	1	20	1							61.2	2	55.9	12
W12NYN40-4	1386		Potato BI-1	MET	Plot	MET	Hancock15	Hancock	2015	21	1	1	1	2							67.3	6	59.1	12
A09037-6C	1387		Potato BI-1	MET	Plot	MET	Hancock15	Hancock	2015	22	1	1	2	2							70.3	5	53.9	15
ND113394CAb-2	1388		Potato BI-1	MET	Plot	MET	Hancock15	Hancock	2015	23	1	1	3	2							65.2	6	58.5	15
NYL2-12	171		Potato BI-1	MET	Plot	MET	Hancock15	Hancock	2015	24	1	1	4	2							58.7	4	55.5	15
W12069-1	1389		Potato BI-1	MET	Plot	MET	Hancock15	Hancock	2015	25	1	1	5	2							91.3	6	44.4	12
W12082-2	1390		Potato BI-1	MET	Plot	MET	Hancock15	Hancock	2015	26	1	1	6	2							86.2	7	56.1	12
W12154-1	1391		Potato BI-1	MET	Plot	MET	Hancock15	Hancock	2015	27	1	1	7	2							72.7	4	44.8	12
AFW5616-1	1392		Potato BI-1	MET	Plot	MET	Hancock15	Hancock	2015	28	1	1	8	2							54.7	3	55.4	12
AFW5662-1	1393		Potato BI-1	MET	Plot	MET	Hancock15	Hancock	2015	29	1	1	9	2							83.3	8	50.2	12
W12079-27	1394		Potato BI-1	MET	Plot	MET	Hancock15	Hancock	2015	30	1	1	10	2							87.2	7	53.2	12
Snowden	98		Potato BI-1	MET	Plot	MET	Hancock15	Hancock	2015	31	2	1	11	2							73.1	5	59.3	15
W12067-11	1395		Potato BI-1	MET	Plot	MET	Hancock15	Hancock	2015	32	1	1	12	2							52.9	7	53.7	12
W12078-76	185		Potato BI-1	MET	Plot	MET	Hancock15	Hancock	2015	33	1	1	13	2							73.4	8	50.2	12
W12078-65	1396		Potato BI-1	MET	Plot	MET	Hancock15	Hancock	2015	34	1	1	14	2							64.3	5	39.9	12
ND102809AB-2	1397		Potato BI-1	MET	Plot	MET	Hancock15	Hancock	2015	35	1	1	15	2							61.8	7	55.7	12
W12079-24	1398		Potato BI-1	MET	Plot	MET	Hancock15	Hancock	2015	36	1	1	16	2							71.5	6	52.3	12
AF5569-11	1399		Potato BI-1	MET	Plot	MET	Hancock15	Hancock	2015	37	1	1	17	2							43.3	6	48.8	15
Lamoka	108		Potato BI-1	MET	Plot	MET	Hancock15	Hancock	2015	38	1	1	18	2							55.5	7	53	15
W12078-11	1400		Potato BI-1	MET	Plot	MET	Hancock15	Hancock	2015	39	1	1	19	2							70.9	5	52.2	12
W12078-40	1401		Potato BI-1	MET	Plot	MET	Hancock15	Hancock	2015	40	1	1	20	2							59.7	9	57.1	12
W12078-5	1402		Potato BI-1	MET	Plot	MET	Hancock15	Hancock	2015	41	1	1	1	3							31.1	6	53.7	12
NC371-7	1403		Potato BI-1	MET	Plot	MET	Hancock15	Hancock	2015	42	1	1	2	3							58.2	4	56.7	15
W12NYN20-2	1404		Potato BI-1	MET	Plot	MET	Hancock15	Hancock	2015	43	1	1	3	3							71.5	6	45.7	12
NC371-3	160		Potato BI-1	MET	Plot	MET	Hancock15	Hancock	2015	44	1	1	4	3							56.3	6	48.3	15
W12100-4	1405		Potato BI-1	MET	Plot	MET	Hancock15	Hancock	2015	45	1	1	5	3							86.2	7	42.7	12
W12074-26	1406		Potato BI-1	MET	Plot	MET	Hancock15	Hancock	2015	46	1	1	6	3							77.4	6	55.3	12
W12061-2	1407		Potato BI-1	MET	Plot	MET	Hancock15	Hancock	2015	47	1	1	7	3							75.5	5	54.4	12
MSW168-2	119		Potato BI-1	MET	Plot	MET	Hancock15	Hancock	2015	48	1	1	8	3							65.8	9	51.1	12
AF5445-2	87		Potato BI-1	MET	Plot	MET	Hancock15	Hancock	2015	49	1	1	9	3							101.9	6	45.5	15
W12074-5	1408		Potato BI-1	MET	Plot	MET	Hancock15	Hancock	2015	50	1	1	10	3							63.1	6	50.6	10
Atlantic	34		Potato BI-1	MET	Plot	MET	Hancock15	Hancock	2015	51	1	1	11	3							66.8	7	48.6	15
FW16326-2	1409		Potato BI-1	MET	Plot	MET	Hancock15	Hancock	2015	52	1	1	12	3							68.5	4	53.2	12
W12078-90	1410		Potato BI-1	MET	Plot	MET	Hancock15	Hancock	2015	53	1	1	13	3							70.4	4	50.4	12
W12099-17	1411		Potato BI-1	MET	Plot	MET	Hancock15	Hancock	2015	54	1	1	14	3							68.4	3	58.5	12
MSV301-2	1412		Potato BI-1	MET	Plot	MET	Hancock15	Hancock	2015	55	1	1	15	3							63	4	58.1	15
W12078-38	1413		Potato BI-1	MET	Plot	MET	Hancock15	Hancock	2015	56	1	1	16	3							71.4	5	53.6	12
B3042-1	1414		Potato BI-1	MET	Plot	MET	Hancock15	Hancock	2015	57	1	1	17	3							63.5	6	52.1	15
W12091-9	1415		Potato BI-1	MET	Plot	MET	Hancock15	Hancock	2015	58	1	1	18	3							72.7	6	50.4	12
W12145-2	1416		Potato BI-1	MET	Plot	MET	Hancock15	Hancock	2015	59	1	1	19	3							62.1	5	57	12
AF5563-12	1417		Potato BI-1	MET	Plot	MET	Hancock15	Hancock	2015	60	1	1	20	3							52.2	7	54.6	15
MSW044-1	1418		Potato BI-1	MET	Plot	MET	Hancock15	Hancock	2015	61	1	1	1	4							72.7	7	53.6	15
W12066-2	1419		Potato BI-1	MET	Plot	MET	Hancock15	Hancock	2015	62	1	1	2	4							66.4	5	55	12
W12078-21	184		Potato BI-1	MET	Plot	MET	Hancock15	Hancock	2015	63	1	1	3	4							66.6	6	57.1	12
NYL9-6	1420		Potato BI-1	MET	Plot	MET	Hancock15	Hancock	2015	64	1	1	4	4							58.7	8	55.7	15
MSV307-2	1421		Potato BI-1	MET	Plot	MET	Hancock15	Hancock	2015	65	1	1	5	4							71.4	4	55.9	15
B3005-6	1422		Potato BI-1	MET	Plot	MET	Hancock15	Hancock	2015	66	1	1	6	4							58.3	2	46.7	15
MSV507-040	1423		Potato BI-1	MET	Plot	MET	Hancock15	Hancock	2015	67	1	1	7	4							74.9	7	51.3	15
W12079-9	1424		Potato BI-1	MET	Plot	MET	Hancock15	Hancock	2015	68	1	1	8	4							52.5	4	61	12
NC363-4	1425		Potato BI-1	MET	Plot	MET	Hancock15	Hancock	2015	69	1	1	9	4							61.7	9	52.6	15
ND113493C-1	1426		Potato BI-1	MET	Plot	MET	Hancock15	Hancock	2015	70	1	1	10	4							60.9	4	52.9	15
WAF10664-3	1427		Potato BI-1	MET	Plot	MET	Hancock15	Hancock	2015	71	1	1	11	4							83.7	5	46	15
W12078-13	1428		Potato BI-1	MET	Plot	MET	Hancock15	Hancock	2015	72	1	1	12	4							62.7	6	52.2	12
MSW138-02	1429		Potato BI-1	MET	Plot	MET	Hancock15	Hancock	2015	73	1	1	13	4							53.6	7	47.7	15
MSZ222-19	148		Potato BI-1	MET	Plot	MET	Hancock15	Hancock	2015	74	1	1	14	4							43.3	7	50.9	15
BNC372-3	1430		Potato BI-1	MET	Plot	MET	Hancock15	Hancock	2015	75	1	1	15	4							65.5	5	46.3	15
W12NYN7-2	1431		Potato BI-1	MET	Plot	MET	Hancock15	Hancock	2015	76	1	1	16	4							69.2	7	58.5	12
FW16326-1	1432		Potato BI-1	MET	Plot	MET	Hancock15	Hancock	2015	77	1	1	17	4							67	4	53.2	12
W12079-34	1433		Potato BI-1	MET	Plot	MET	Hancock15	Hancock	2015	78	1	1	18	4							77.5	8	56.4	12
MSV434-1Y	1434		Potato BI-1	MET	Plot	MET	Hancock15	Hancock	2015	79	1	1	19	4							54.7	2	55.1	13
W12078-101	1435		Potato BI-1	MET	Plot	MET	Hancock15	Hancock	2015	80	1	1	20	4							68.3	6	58.8	12
W12078-102	1436		Potato BI-1	MET	Plot	MET	Hancock15	Hancock	2015	81	1	1	1	5							70.6	5	50	12
WAF10131-11	1437		Potato BI-1	MET	Plot	MET	Hancock15	Hancock	2015	82	1	1	2	5							90.9	7	41.9	15
W12079-2	1438		Potato BI-1	MET	Plot	MET	Hancock15	Hancock	2015	83	1	1	3	5							59.5	8	58.8	12
W12074-23	1439		Potato BI-1	MET	Plot	MET	Hancock15	Hancock	2015	84	1	1	4	5							80.3	6	49.3	12
W12079-29	1440		Potato BI-1	MET	Plot	MET	Hancock15	Hancock	2015	85	1	1	5	5							NA	7	47.9	7
W12074-7	1441		Potato BI-1	MET	Plot	MET	Hancock15	Hancock	2015	86	1	1	6	5							63.5	7	51.3	12
MSV292-1Y	1442		Potato BI-1	MET	Plot	MET	Hancock15	Hancock	2015	87	1	1	7	5							42.2	6	42.2	15
AF5429-3	84		Potato BI-1	MET	Plot	MET	Hancock15	Hancock	2015	88	1	1	8	5							91.9	6	53.4	14
W12NYN39-2	199		Potato BI-1	MET	Plot	MET	Hancock15	Hancock	2015	89	1	1	9	5							92.6	6	52.2	12
MSZ219-01	1443		Potato BI-1	MET	Plot	MET	Hancock15	Hancock	2015	90	1	1	10	5							28.4	7	50.1	15
MSV313-2	1444		Potato BI-1	MET	Plot	MET	Hancock15	Hancock	2015	91	1	1	11	5							92	7	45.9	15
W12071-14	1445		Potato BI-1	MET	Plot	MET	Hancock15	Hancock	2015	92	1	1	12	5							71.5	6	51.4	12
NDTX113218C-3W	1446		Potato BI-1	MET	Plot	MET	Hancock15	Hancock	2015	93	1	1	13	5							42	1	52.1	15
NDTX113266C-1W	1447		Potato BI-1	MET	Plot	MET	Hancock15	Hancock	2015	94	1	1	14	5							54.5	4	52	15
AF5393-1	67		Potato BI-1	MET	Plot	MET	Hancock15	Hancock	2015	95	1	1	15	5							52.8	8	51.9	15
B3005-8	1448		Potato BI-1	MET	Plot	MET	Hancock15	Hancock	2015	96	1	1	16	5							41.6	1	52.4	15
W12078-4	1449		Potato BI-1	MET	Plot	MET	Hancock15	Hancock	2015	97	1	1	17	5							59.4	7	52.7	12
MST306-1	1450		Potato BI-1	MET	Plot	MET	Hancock15	Hancock	2015	98	1	1	18	5							44.9	3	41	15
W12067-9	1451		Potato BI-1	MET	Plot	MET	Hancock15	Hancock	2015	99	1	1	19	5							81	5	41.9	11
ND113490C-3	1452		Potato BI-1	MET	Plot	MET	Hancock15	Hancock	2015	100	1	1	20	5							59.9	6	54.8	15
B3013-1	1453		Potato BI-1	MET	Plot	MET	Hancock15	Hancock	2015	101	1	1	1	6							58.5	4	47.9	15
Lamoka	108		Potato BI-1	MET	Plot	MET	Hancock15	Hancock	2015	102	2	1	2	6							60.4	6	57.9	15
AF5444-1	1454		Potato BI-1	MET	Plot	MET	Hancock15	Hancock	2015	103	1	1	3	6							69.3	6	44.8	15
AAF07847-2	1455		Potato BI-1	MET	Plot	MET	Hancock15	Hancock	2015	104	1	1	4	6							77.6	8	49	15
W12NYN28-1	1456		Potato BI-1	MET	Plot	MET	Hancock15	Hancock	2015	105	1	1	5	6							46.4	6	52.7	12
BNC364-1	1457		Potato BI-1	MET	Plot	MET	Hancock15	Hancock	2015	106	1	1	6	6							66.9	6	43.8	15
BNC362-2	1458		Potato BI-1	MET	Plot	MET	Hancock15	Hancock	2015	107	1	1	7	6							61	3	48.6	15
AF5387-2	1459		Potato BI-1	MET	Plot	MET	Hancock15	Hancock	2015	108	1	1	8	6							52.4	6	43.9	15
W12NYN10-1	1460		Potato BI-1	MET	Plot	MET	Hancock15	Hancock	2015	109	1	1	9	6							76.4	6	55.4	12
W12067-8	1461		Potato BI-1	MET	Plot	MET	Hancock15	Hancock	2015	110	1	1	10	6							71.1	8	56.7	12
MSW505-2	1462		Potato BI-1	MET	Plot	MET	Hancock15	Hancock	2015	111	1	1	11	6							62	5	50.6	15
W12078-85	1463		Potato BI-1	MET	Plot	MET	Hancock15	Hancock	2015	112	1	1	12	6							44.8	5	59.5	12
MSW134-1	1464		Potato BI-1	MET	Plot	MET	Hancock15	Hancock	2015	113	1	1	13	6							85.6	7	53	15
WTX10640-2W	1465		Potato BI-1	MET	Plot	MET	Hancock15	Hancock	2015	114	1	1	14	6							54.7	9	53.8	15
W12078-64	1466		Potato BI-1	MET	Plot	MET	Hancock15	Hancock	2015	115	1	1	15	6							72.8	6	51.8	12
W12080-5	1467		Potato BI-1	MET	Plot	MET	Hancock15	Hancock	2015	116	1	1	16	6							61.7	4	55.2	12
W12NYN25-1	194		Potato BI-1	MET	Plot	MET	Hancock15	Hancock	2015	117	1	1	17	6							72.6	7	60	12
W12074-17	1468		Potato BI-1	MET	Plot	MET	Hancock15	Hancock	2015	118	1	1	18	6							64.1	3	58.9	12
W12NYN37-1	1469		Potato BI-1	MET	Plot	MET	Hancock15	Hancock	2015	119	1	1	19	6							86.3	7	55.4	12
W12078-77	186		Potato BI-1	MET	Plot	MET	Hancock15	Hancock	2015	120	1	1	20	6							69.9	6	56.6	12
MSX240-3	138		Potato BI-1	MET	Plot	MET	Hancock15	Hancock	2015	121	1	1	1	7							81.6	7	50.4	15
MSV016-2	1470		Potato BI-1	MET	Plot	MET	Hancock15	Hancock	2015	122	1	1	2	7							53	7	41.2	15
MST202-5	1471		Potato BI-1	MET	Plot	MET	Hancock15	Hancock	2015	123	1	1	3	7							44.4	2	44.7	15
W12078-80	187		Potato BI-1	MET	Plot	MET	Hancock15	Hancock	2015	124	1	1	4	7							73.4	7	52.8	12
NY163	167		Potato BI-1	MET	Plot	MET	Hancock15	Hancock	2015	125	1	1	5	7							NA	7	60.9	15
W12NYN25-2	195		Potato BI-1	MET	Plot	MET	Hancock15	Hancock	2015	126	1	1	6	7							NA	7	59.9	12
W12NYN40-3	200		Potato BI-1	MET	Plot	MET	Hancock15	Hancock	2015	127	1	1	7	7							84.3	8	56.7	12
NYL17-1	1472		Potato BI-1	MET	Plot	MET	Hancock15	Hancock	2015	128	1	1	8	7							61.5	8	59.9	15
W12NYN40-1	1473		Potato BI-1	MET	Plot	MET	Hancock15	Hancock	2015	129	1	1	9	7							64.2	8	54.5	12
W12079-19	1474		Potato BI-1	MET	Plot	MET	Hancock15	Hancock	2015	130	1	1	10	7							59.7	5	58.2	12
W12061-3	1475		Potato BI-1	MET	Plot	MET	Hancock15	Hancock	2015	131	1	1	11	7							NA	4	54.4	7
OR09253-1	1476		Potato BI-1	MET	Plot	MET	Hancock15	Hancock	2015	132	1	1	12	7							64	7	53.9	15
W12085-3	1477		Potato BI-1	MET	Plot	MET	Hancock15	Hancock	2015	133	1	1	13	7							68.1	5	50.9	12
W12067-5	1478		Potato BI-1	MET	Plot	MET	Hancock15	Hancock	2015	134	1	1	14	7							60.1	6	52.6	12
NC329-9	1479		Potato BI-1	MET	Plot	MET	Hancock15	Hancock	2015	135	1	1	15	7							54.8	8	49.4	15
W12075-1	183		Potato BI-1	MET	Plot	MET	Hancock15	Hancock	2015	136	1	1	16	7							73.3	4	52.4	12
W12074-28	175		Potato BI-1	MET	Plot	MET	Hancock15	Hancock	2015	137	1	1	17	7							69.8	6	50.2	12
AOR09034-3	97		Potato BI-1	MET	Plot	MET	Hancock15	Hancock	2015	138	1	1	18	7							80.1	5	52	15
MSV380-1	1480		Potato BI-1	MET	Plot	MET	Hancock15	Hancock	2015	139	1	1	19	7							48.3	6	51.8	15
ND113376CAb-1	1481		Potato BI-1	MET	Plot	MET	Hancock15	Hancock	2015	140	1	1	20	7							62.4	5	50.6	15
W12NYN7-1	1482		Potato BI-1	MET	Plot	MET	Hancock15	Hancock	2015	141	1	1	1	8							70.8	6	52.2	12
W12074-27	1483		Potato BI-1	MET	Plot	MET	Hancock15	Hancock	2015	142	1	1	2	8							67.8	5	56.8	12
COTX10076-1W	1484		Potato BI-1	MET	Plot	MET	Hancock15	Hancock	2015	143	1	1	3	8							84.2	8	57.6	13
W12078-2	1485		Potato BI-1	MET	Plot	MET	Hancock15	Hancock	2015	144	1	1	4	8							58	8	56.6	12
W12078-55	1486		Potato BI-1	MET	Plot	MET	Hancock15	Hancock	2015	145	1	1	5	8							65.3	6	52.5	12
ND113512ABC-7	1487		Potato BI-1	MET	Plot	MET	Hancock15	Hancock	2015	146	1	1	6	8							56	3	42.9	12
AW11950-1	1488		Potato BI-1	MET	Plot	MET	Hancock15	Hancock	2015	147	1	1	7	8							82.5	7	43	12
COTX10076-7W	1489		Potato BI-1	MET	Plot	MET	Hancock15	Hancock	2015	148	1	1	8	8							58.9	8	54.6	15
MSV246-1	1490		Potato BI-1	MET	Plot	MET	Hancock15	Hancock	2015	149	1	1	9	8							68.7	5	51.8	15
W12074-9	1491		Potato BI-1	MET	Plot	MET	Hancock15	Hancock	2015	150	1	1	10	8							94.3	6	50.5	12
W12078-23	1492		Potato BI-1	MET	Plot	MET	Hancock15	Hancock	2015	151	1	1	11	8							46.6	5	59.6	12
W12NYN52-1	1493		Potato BI-1	MET	Plot	MET	Hancock15	Hancock	2015	152	1	1	12	8							82.3	8	56.2	12
W12079-17	1494		Potato BI-1	MET	Plot	MET	Hancock15	Hancock	2015	153	1	1	13	8							68.8	7	50.9	12
NYL8-12	173		Potato BI-1	MET	Plot	MET	Hancock15	Hancock	2015	154	1	1	14	8							83.7	9	52.4	15
W12078-44	1495		Potato BI-1	MET	Plot	MET	Hancock15	Hancock	2015	155	1	1	15	8							41.8	7	49.5	12
NDTX113059-1W	1496		Potato BI-1	MET	Plot	MET	Hancock15	Hancock	2015	156	1	1	16	8							67.7	5	56	15
W12078-1	1497		Potato BI-1	MET	Plot	MET	Hancock15	Hancock	2015	157	1	1	17	8							58.4	7	50.7	12
OR09256-2	1498		Potato BI-1	MET	Plot	MET	Hancock15	Hancock	2015	158	1	1	18	8							79.9	5	52.5	15
W12078-26	1499		Potato BI-1	MET	Plot	MET	Hancock15	Hancock	2015	159	1	1	19	8							83.5	8	52.4	12
AFW5622-1	1500		Potato BI-1	MET	Plot	MET	Hancock15	Hancock	2015	160	1	1	20	8							65.8	6	51.9	12
AFW5666-4	1501		Potato BI-1	MET	Plot	MET	Hancock15	Hancock	2015	161	1	1	1	9							57.7	6	54.7	12
W12078-96	1502		Potato BI-1	MET	Plot	MET	Hancock15	Hancock	2015	162	1	1	2	9							58.2	7	50.5	12
MSW075-1	1503		Potato BI-1	MET	Plot	MET	Hancock15	Hancock	2015	163	1	1	3	9							85.7	7	58.9	15
NYL1-7	1504		Potato BI-1	MET	Plot	MET	Hancock15	Hancock	2015	164	1	1	4	9							82.5	6	56.8	15
W12NYN2-1	1505		Potato BI-1	MET	Plot	MET	Hancock15	Hancock	2015	165	1	1	5	9							62.3	6	58.4	12
TC09403-4W	1506		Potato BI-1	MET	Plot	MET	Hancock15	Hancock	2015	166	1	1	6	9							55	4	45.6	15
MSW299-2	1507		Potato BI-1	MET	Plot	MET	Hancock15	Hancock	2015	167	1	1	7	9							68	6	59	15
W12079-1	1508		Potato BI-1	MET	Plot	MET	Hancock15	Hancock	2015	168	1	1	8	9							83.4	6	55.6	12
NDTX113277-1W	1509		Potato BI-1	MET	Plot	MET	Hancock15	Hancock	2015	169	1	1	9	9							55.9	1	53.6	15
MSV383-B	1260		Potato BI-1	MET	Plot	MET	Hancock15	Hancock	2015	170	1	1	10	9							73.3	4	55.1	15
W12091-2	1510		Potato BI-1	MET	Plot	MET	Hancock15	Hancock	2015	171	1	1	11	9							54.2	3	54.2	12
W12079-38	1511		Potato BI-1	MET	Plot	MET	Hancock15	Hancock	2015	172	1	1	12	9							80.5	6	50.9	12
HuronChipper	1512		Potato BI-1	MET	Plot	MET	Hancock15	Hancock	2015	173	1	1	13	9							65.4	8	49.9	15
B3012-1	105		Potato BI-1	MET	Plot	MET	Hancock15	Hancock	2015	174	1	1	14	9							72.9	2	55	15
NYL17-3	169		Potato BI-1	MET	Plot	MET	Hancock15	Hancock	2015	175	1	1	15	9							77.4	6	57.6	15
W12NYN10-2	1513		Potato BI-1	MET	Plot	MET	Hancock15	Hancock	2015	176	1	1	16	9							85.5	6	44.1	12
W12079-25	189		Potato BI-1	MET	Plot	MET	Hancock15	Hancock	2015	177	1	1	17	9							76.7	7	60.7	12
Atlantic	34		Potato BI-1	MET	Plot	MET	Hancock15	Hancock	2015	178	2	1	18	9							66.7	6	49.2	15
W12079-36	1514		Potato BI-1	MET	Plot	MET	Hancock15	Hancock	2015	179	1	1	19	9							59.1	6	57.7	12
NDTX102640Cb-1W	1515		Potato BI-1	MET	Plot	MET	Hancock15	Hancock	2015	180	1	1	20	9							64.6	6	57.9	15
NC252-49	151		Potato BI-1	MET	Plot	MET	Hancock15	Hancock	2015	181	1	1	1	10							57.1	9	41.9	15
BTD0273-1	1516		Potato BI-1	MET	Plot	MET	Hancock15	Hancock	2015	182	1	1	2	10							53	5	49.2	15
W12061-1	1517		Potato BI-1	MET	Plot	MET	Hancock15	Hancock	2015	183	1	1	3	10							74.6	5	53.3	12
NDTX113218C-2W	1518		Potato BI-1	MET	Plot	MET	Hancock15	Hancock	2015	184	1	1	4	10							39.4	1	55.4	15
MSV507-056	1519		Potato BI-1	MET	Plot	MET	Hancock15	Hancock	2015	185	1	1	5	10							60	6	59.2	14
W12082-5	192		Potato BI-1	MET	Plot	MET	Hancock15	Hancock	2015	186	1	1	6	10							60.6	5	53.7	11
AF5484-3	91		Potato BI-1	MET	Plot	MET	Hancock15	Hancock	2015	187	1	1	7	10							76.1	7	52.2	15
MSV440-6	1520		Potato BI-1	MET	Plot	MET	Hancock15	Hancock	2015	188	1	1	8	10							53.2	5	36.2	15
W12069-4	1521		Potato BI-1	MET	Plot	MET	Hancock15	Hancock	2015	189	1	1	9	10							86.8	5	34.9	12
W10637-20	278		Potato BI-1	MET	Plot	MET	Hancock15	Hancock	2015	190	1	2	10	10							91.1	5	50.7	15
B2895-8	1522		Potato BI-1	MET	Plot	MET	Hancock15	Hancock	2015	191	1	2	11	10							90.9	7	48	15
NDA081453CAB-2C	1523		Potato BI-1	MET	Plot	MET	Hancock15	Hancock	2015	192	1	2	12	10							78.1	7	46.4	15
W9835-1	1524		Potato BI-1	MET	Plot	MET	Hancock15	Hancock	2015	193	1	2	13	10							83	4	40.9	15
W10655-36	291		Potato BI-1	MET	Plot	MET	Hancock15	Hancock	2015	194	1	2	14	10							60.1	7	47.5	15
AFW5563-1	1525		Potato BI-1	MET	Plot	MET	Hancock15	Hancock	2015	195	1	2	15	10							73.5	4	47	15
NYK27-3	273		Potato BI-1	MET	Plot	MET	Hancock15	Hancock	2015	196	1	2	16	10							110.7	7	55.7	15
MST191-2Y	1526		Potato BI-1	MET	Plot	MET	Hancock15	Hancock	2015	197	1	2	17	10							83.1	9	41.1	15
CO07070-10W	254		Potato BI-1	MET	Plot	MET	Hancock15	Hancock	2015	198	1	2	18	10							56.8	2	53.1	15
B3005-7	242		Potato BI-1	MET	Plot	MET	Hancock15	Hancock	2015	199	1	2	19	10							79	2	55.2	15
W10653-14	289		Potato BI-1	MET	Plot	MET	Hancock15	Hancock	2015	200	1	2	20	10							74.2	5	53.4	14
B2947-8	1527		Potato BI-1	MET	Plot	MET	Hancock15	Hancock	2015	201	1	2	1	11							63.9	3	58.1	15
AF4648-2	543		Potato BI-1	MET	Plot	MET	Hancock15	Hancock	2015	202	1	2	2	11							63	8	50.6	15
NDTX071109C-1W	1528		Potato BI-1	MET	Plot	MET	Hancock15	Hancock	2015	203	1	2	3	11							48.1	1	56.1	15
W10645-11	285		Potato BI-1	MET	Plot	MET	Hancock15	Hancock	2015	204	1	2	4	11							68.9	5	46	15
W8822-1	297		Potato BI-1	MET	Plot	MET	Hancock15	Hancock	2015	205	1	2	5	11							69.3	6	44.6	15
W10658-7	293		Potato BI-1	MET	Plot	MET	Hancock15	Hancock	2015	206	1	2	6	11							60.3	4	47.4	15
MSS428-2	1529		Potato BI-1	MET	Plot	MET	Hancock15	Hancock	2015	207	1	2	7	11							92.9	5	50.9	15
W9968-5	302		Potato BI-1	MET	Plot	MET	Hancock15	Hancock	2015	208	1	2	8	11							93.5	7	51.1	15
MST424-6	1073		Potato BI-1	MET	Plot	MET	Hancock15	Hancock	2015	209	1	2	9	11							42.4	3	39	15
W10128-27	1530		Potato BI-1	MET	Plot	MET	Hancock15	Hancock	2015	210	1	2	10	11							90.3	7	53.2	15
CO07070-13W	255		Potato BI-1	MET	Plot	MET	Hancock15	Hancock	2015	211	1	2	11	11							61.1	3	56.8	15
AF5040-8	1162		Potato BI-1	MET	Plot	MET	Hancock15	Hancock	2015	212	1	2	12	11							81	4	51.1	15
AF5446-11	224		Potato BI-1	MET	Plot	MET	Hancock15	Hancock	2015	213	1	2	13	11							57	8	47.2	15
Petoskey	1023		Potato BI-1	MET	Plot	MET	Hancock15	Hancock	2015	214	1	2	14	11							67	6	57.4	15
B2981-5	236		Potato BI-1	MET	Plot	MET	Hancock15	Hancock	2015	215	1	2	15	11							67.2	3	49.6	15
W10653-18	290		Potato BI-1	MET	Plot	MET	Hancock15	Hancock	2015	216	1	2	16	11							67.1	5	54.7	15
NYK28-18	274		Potato BI-1	MET	Plot	MET	Hancock15	Hancock	2015	217	1	2	17	11							93.3	5	55.1	15
W10645-7	286		Potato BI-1	MET	Plot	MET	Hancock15	Hancock	2015	218	1	2	18	11							87.9	5	44.9	15
MSW360-18	1531		Potato BI-1	MET	Plot	MET	Hancock15	Hancock	2015	219	1	2	19	11							75.8	7	37.8	15
Lamoka	108		Potato BI-1	MET	Plot	MET	Hancock15	Hancock	2015	220	3	2	20	11							59.3	4	56.5	15
MSV241-2	888		Potato BI-1	MET	Plot	MET	Hancock15	Hancock	2015	221	1	2	1	12							85.9	7	52.5	15
W10132-3	1532		Potato BI-1	MET	Plot	MET	Hancock15	Hancock	2015	222	1	2	2	12							45.1	8	53.9	15
Pike	49		Potato BI-1	MET	Plot	MET	Hancock15	Hancock	2015	223	1	2	3	12							76.1	7	50.4	15
NDTX102514ABC-5W	1533		Potato BI-1	MET	Plot	MET	Hancock15	Hancock	2015	224	1	2	4	12							61.7	3	45.9	15
W10639-4	282		Potato BI-1	MET	Plot	MET	Hancock15	Hancock	2015	225	1	2	5	12							NA	9	45.9	7
A01143-3C	1534		Potato BI-1	MET	Plot	MET	Hancock15	Hancock	2015	226	1	2	6	12							109.2	8	48.4	15
W10128-1	275		Potato BI-1	MET	Plot	MET	Hancock15	Hancock	2015	227	1	2	7	12							62	6	49.7	15
B2869-29	1535		Potato BI-1	MET	Plot	MET	Hancock15	Hancock	2015	228	1	2	8	12							62.9	5	41.5	15
BNC366-1	243		Potato BI-1	MET	Plot	MET	Hancock15	Hancock	2015	229	1	2	9	12							66.6	5	48.9	15
Lelah	181		Potato BI-1	MET	Plot	MET	Hancock15	Hancock	2015	230	1	2	10	12							52.3	5	51.9	15
AC01144-1W	1536		Potato BI-1	MET	Plot	MET	Hancock15	Hancock	2015	231	1	2	11	12							71.9	6	46	15
B2950-3	1537		Potato BI-1	MET	Plot	MET	Hancock15	Hancock	2015	232	1	2	12	12							76.8	5	43.4	15
MSV358-3	1538		Potato BI-1	MET	Plot	MET	Hancock15	Hancock	2015	233	1	2	13	12							82.1	6	53.5	15
NDTX102462C-6W	1539		Potato BI-1	MET	Plot	MET	Hancock15	Hancock	2015	234	1	2	14	12							29.8	2	52.8	15
NC317-12	263		Potato BI-1	MET	Plot	MET	Hancock15	Hancock	2015	235	1	2	15	12							67.6	9	51.2	15
Snowden	98		Potato BI-1	MET	Plot	MET	Hancock15	Hancock	2015	236	3	2	16	12							80.3	6	52.1	15
AFW5550-19	228		Potato BI-1	MET	Plot	MET	Hancock15	Hancock	2015	237	1	2	17	12							59.4	5	42.9	15
Hodag	174		Potato BI-1	MET	Plot	MET	Hancock15	Hancock	2015	238	1	2	18	12							64.3	7	58.5	15
BNC311-4	1540		Potato BI-1	MET	Plot	MET	Hancock15	Hancock	2015	239	1	2	19	12							74.2	4	45.3	15
MSV498-1	1541		Potato BI-1	MET	Plot	MET	Hancock15	Hancock	2015	240	1	2	20	12							76.2	7	56.4	15
MSW509-5	1542		Potato BI-1	MET	Plot	MET	Hancock15	Hancock	2015	241	1	2	1	13							74.4	7	46.3	15
AFW5039-1	225		Potato BI-1	MET	Plot	MET	Hancock15	Hancock	2015	242	1	2	2	13							80.7	7	49.3	15
W9905-3	300		Potato BI-1	MET	Plot	MET	Hancock15	Hancock	2015	243	1	2	3	13							65.7	6	56.2	15
W6822-3	1149		Potato BI-1	MET	Plot	MET	Hancock15	Hancock	2015	244	1	2	4	13							85.1	5	57.2	15
B2950-2	1281		Potato BI-1	MET	Plot	MET	Hancock15	Hancock	2015	245	1	2	5	13							56.9	5	44.9	15
A00188-3C	1037		Potato BI-1	MET	Plot	MET	Hancock15	Hancock	2015	246	1	2	6	13							68.1	8	47.8	15
NYWJ107-5	1121		Potato BI-1	MET	Plot	MET	Hancock15	Hancock	2015	247	1	2	7	13							69.6	7	54.7	15
NY162	269		Potato BI-1	MET	Plot	MET	Hancock15	Hancock	2015	248	1	2	8	13							89.3	8	52.1	15
W9835-2	1543		Potato BI-1	MET	Plot	MET	Hancock15	Hancock	2015	249	1	2	9	13							64.2	2	53.5	15
NY154	267		Potato BI-1	MET	Plot	MET	Hancock15	Hancock	2015	250	1	2	10	13							67.9	8	55	15
W10128-13	1544		Potato BI-1	MET	Plot	MET	Hancock15	Hancock	2015	251	1	2	11	13							71.2	6	51.9	15
BNC371-2	244		Potato BI-1	MET	Plot	MET	Hancock15	Hancock	2015	252	1	2	12	13							68.3	9	53.1	15
W9905-7	301		Potato BI-1	MET	Plot	MET	Hancock15	Hancock	2015	253	1	2	13	13							72.3	7	53	15
AF5033-13	209		Potato BI-1	MET	Plot	MET	Hancock15	Hancock	2015	254	1	2	14	13							38.7	4	51	15
MSW474-01	1545		Potato BI-1	MET	Plot	MET	Hancock15	Hancock	2015	255	1	2	15	13							87.4	9	52.9	15
W10653-19	1546		Potato BI-1	MET	Plot	MET	Hancock15	Hancock	2015	256	1	2	16	13							60.3	2	50.1	15
W10655-43	292		Potato BI-1	MET	Plot	MET	Hancock15	Hancock	2015	257	1	2	17	13							51.8	5	53.4	15
W10659-8	296		Potato BI-1	MET	Plot	MET	Hancock15	Hancock	2015	258	1	2	18	13							79.5	6	55.3	15
W9891-1	299		Potato BI-1	MET	Plot	MET	Hancock15	Hancock	2015	259	1	2	19	13							78.9	6	56.7	15
W10645-14	1547		Potato BI-1	MET	Plot	MET	Hancock15	Hancock	2015	260	1	2	20	13							88.8	5	42.5	15
MSU379-1	880		Potato BI-1	MET	Plot	MET	Hancock15	Hancock	2015	261	1	2	1	14							51	1	38.3	15
B2842-1	1548		Potato BI-1	MET	Plot	MET	Hancock15	Hancock	2015	262	1	2	2	14							74	6	48.5	15
B3000-1	239		Potato BI-1	MET	Plot	MET	Hancock15	Hancock	2015	263	1	2	3	14							71.1	4	42.2	15
AFW5563-6	229		Potato BI-1	MET	Plot	MET	Hancock15	Hancock	2015	264	1	2	4	14							63.6	7	56.3	15
W10636-18	277		Potato BI-1	MET	Plot	MET	Hancock15	Hancock	2015	265	1	2	5	14							60.1	6	60.7	15
W10659-16	295		Potato BI-1	MET	Plot	MET	Hancock15	Hancock	2015	266	1	2	6	14							67.7	6	56.6	15
B2904-2	230		Potato BI-1	MET	Plot	MET	Hancock15	Hancock	2015	267	1	2	7	14							78.3	5	46.9	15
AFW5484-6	226		Potato BI-1	MET	Plot	MET	Hancock15	Hancock	2015	268	1	2	8	14							45.5	7	55.6	15
Mackinaw	257		Potato BI-1	MET	Plot	MET	Hancock15	Hancock	2015	269	1	2	9	14							66.8	7	51	15
AF5281-4	220		Potato BI-1	MET	Plot	MET	Hancock15	Hancock	2015	270	1	2	10	14							47.1	4	58.2	15
NDTX081644CAB-2W	1549		Potato BI-1	MET	Plot	MET	Hancock15	Hancock	2015	271	1	2	11	14							36.6	4	49.3	15
Accumulator	284		Potato BI-1	MET	Plot	MET	Hancock15	Hancock	2015	272	1	2	12	14							92.4	6	55.7	15
TX09403-14W	1550		Potato BI-1	MET	Plot	MET	Hancock15	Hancock	2015	273	1	2	13	14							47.8	4	48.3	15
AF5432-5	221		Potato BI-1	MET	Plot	MET	Hancock15	Hancock	2015	274	1	2	14	14							106.4	7	47.7	15
AF5153-11	216		Potato BI-1	MET	Plot	MET	Hancock15	Hancock	2015	275	1	2	15	14							80.9	7	46.4	15
Atlantic	34		Potato BI-1	MET	Plot	MET	Hancock15	Hancock	2015	276	3	2	16	14							85.5	7	47.1	15
B2842-1	1548		Potato BI-1	MET	Plot	MET	Hancock15	Hancock	2015	277	2	3	17	14							83.2	5	52	15
NDTX071109C-1W	1528		Potato BI-1	MET	Plot	MET	Hancock15	Hancock	2015	278	2	3	18	14							52.4	2	59.4	15
BNC371-2	244		Potato BI-1	MET	Plot	MET	Hancock15	Hancock	2015	279	2	3	19	14							79.7	8	52.7	15
Atlantic	34		Potato BI-1	MET	Plot	MET	Hancock15	Hancock	2015	280	4	3	20	14							70.8	6	46.2	15
MSV358-3	1538		Potato BI-1	MET	Plot	MET	Hancock15	Hancock	2015	281	2	3	1	15							84.5	8	58.5	15
AF5040-8	1162		Potato BI-1	MET	Plot	MET	Hancock15	Hancock	2015	282	2	3	2	15							68.8	8	50.2	15
CO07070-13W	255		Potato BI-1	MET	Plot	MET	Hancock15	Hancock	2015	283	2	3	3	15							70.6	5	57.2	15
TX09403-14W	1550		Potato BI-1	MET	Plot	MET	Hancock15	Hancock	2015	284	2	3	4	15							51.2	7	50.6	15
W9835-2	1543		Potato BI-1	MET	Plot	MET	Hancock15	Hancock	2015	285	2	3	5	15							69.9	6	50.4	15
CO07070-10W	254		Potato BI-1	MET	Plot	MET	Hancock15	Hancock	2015	286	2	3	6	15							64	4	50.3	15
MSW474-01	1545		Potato BI-1	MET	Plot	MET	Hancock15	Hancock	2015	287	2	3	7	15							90.8	8	49.1	15
W10639-4	282		Potato BI-1	MET	Plot	MET	Hancock15	Hancock	2015	288	2	3	8	15							NA	8	50.6	8
W10655-36	291		Potato BI-1	MET	Plot	MET	Hancock15	Hancock	2015	289	2	3	9	15							59.8	6	46.6	15
W9891-1	299		Potato BI-1	MET	Plot	MET	Hancock15	Hancock	2015	290	2	3	10	15							71.3	6	56.5	15
W10128-27	1530		Potato BI-1	MET	Plot	MET	Hancock15	Hancock	2015	291	2	3	11	15							77.4	8	50.3	15
W10645-11	285		Potato BI-1	MET	Plot	MET	Hancock15	Hancock	2015	292	2	3	12	15							85.2	6	48.4	14
W10637-20	278		Potato BI-1	MET	Plot	MET	Hancock15	Hancock	2015	293	2	3	13	15							89.4	6	45.3	15
W10658-7	293		Potato BI-1	MET	Plot	MET	Hancock15	Hancock	2015	294	2	3	14	15							68	6	47.8	15
W10128-1	275		Potato BI-1	MET	Plot	MET	Hancock15	Hancock	2015	295	2	3	15	15							70	6	50.7	15
W6822-3	1149		Potato BI-1	MET	Plot	MET	Hancock15	Hancock	2015	296	2	3	16	15							72.1	6	56.8	15
AC01144-1W	1536		Potato BI-1	MET	Plot	MET	Hancock15	Hancock	2015	297	2	3	17	15							75.4	6	49.9	15
W9905-3	300		Potato BI-1	MET	Plot	MET	Hancock15	Hancock	2015	298	2	3	18	15							84.1	9	59.8	15
AFW5563-1	1525		Potato BI-1	MET	Plot	MET	Hancock15	Hancock	2015	299	2	3	19	15							74	5	50.4	15
MST191-2Y	1526		Potato BI-1	MET	Plot	MET	Hancock15	Hancock	2015	300	2	3	20	15							103.2	9	43.8	15
AF4648-2	543		Potato BI-1	MET	Plot	MET	Hancock15	Hancock	2015	301	2	3	1	16							71.9	8	49.8	15
W9905-7	301		Potato BI-1	MET	Plot	MET	Hancock15	Hancock	2015	302	2	3	2	16							71.7	7	51.8	15
W9835-1	1524		Potato BI-1	MET	Plot	MET	Hancock15	Hancock	2015	303	2	3	3	16							92.8	5	56.4	15
NDTX102514ABC-5W	1533		Potato BI-1	MET	Plot	MET	Hancock15	Hancock	2015	304	2	3	4	16							55	4	54	15
A01143-3C	1534		Potato BI-1	MET	Plot	MET	Hancock15	Hancock	2015	305	2	3	5	16							105.3	9	51.9	15
AF5033-13	209		Potato BI-1	MET	Plot	MET	Hancock15	Hancock	2015	306	2	3	6	16							43.8	5	45.5	15
AF5446-11	224		Potato BI-1	MET	Plot	MET	Hancock15	Hancock	2015	307	2	3	7	16							50	9	50.4	15
W10653-14	289		Potato BI-1	MET	Plot	MET	Hancock15	Hancock	2015	308	2	3	8	16							71.9	6	50.4	15
B2981-5	236		Potato BI-1	MET	Plot	MET	Hancock15	Hancock	2015	309	2	3	9	16							61.9	5	45.5	15
B3005-7	242		Potato BI-1	MET	Plot	MET	Hancock15	Hancock	2015	310	2	3	10	16							76.8	5	58.1	15
NY162	269		Potato BI-1	MET	Plot	MET	Hancock15	Hancock	2015	311	2	3	11	16							88.7	8	51.7	15
NC317-12	263		Potato BI-1	MET	Plot	MET	Hancock15	Hancock	2015	312	2	3	12	16							84.9	9	51.9	15
W10128-13	1544		Potato BI-1	MET	Plot	MET	Hancock15	Hancock	2015	313	2	3	13	16							79.2	6	50.2	15
W10653-19	1546		Potato BI-1	MET	Plot	MET	Hancock15	Hancock	2015	314	2	3	14	16							85.7	4	50.8	15
Snowden	98		Potato BI-1	MET	Plot	MET	Hancock15	Hancock	2015	315	4	3	15	16							93.1	6	53.8	15
MST424-6	1073		Potato BI-1	MET	Plot	MET	Hancock15	Hancock	2015	316	2	3	16	16							52.3	7	43.2	15
AF5153-11	216		Potato BI-1	MET	Plot	MET	Hancock15	Hancock	2015	317	2	3	17	16							61.2	9	45.3	15
NY154	267		Potato BI-1	MET	Plot	MET	Hancock15	Hancock	2015	318	2	3	18	16							94.5	8	54.8	15
AF5281-4	220		Potato BI-1	MET	Plot	MET	Hancock15	Hancock	2015	319	2	3	19	16							47.8	5	55.3	15
B3000-1	239		Potato BI-1	MET	Plot	MET	Hancock15	Hancock	2015	320	2	3	20	16							73.7	5	43.1	15
BNC366-1	243		Potato BI-1	MET	Plot	MET	Hancock15	Hancock	2015	321	2	3	1	17							62.7	7	43	15
B2950-3	1537		Potato BI-1	MET	Plot	MET	Hancock15	Hancock	2015	322	2	3	2	17							71.3	5	48.8	15
MSU379-1	880		Potato BI-1	MET	Plot	MET	Hancock15	Hancock	2015	323	2	3	3	17							64	6	51.6	15
B2947-8	1527		Potato BI-1	MET	Plot	MET	Hancock15	Hancock	2015	324	2	3	4	17							88	7	52.4	15
BNC311-4	1540		Potato BI-1	MET	Plot	MET	Hancock15	Hancock	2015	325	2	3	5	17							75.5	7	41.4	14
AFW5550-19	228		Potato BI-1	MET	Plot	MET	Hancock15	Hancock	2015	326	2	3	6	17							62.3	6	47.9	15
NYK28-18	274		Potato BI-1	MET	Plot	MET	Hancock15	Hancock	2015	327	2	3	7	17							89.4	7	60.5	15
MSV498-1	1541		Potato BI-1	MET	Plot	MET	Hancock15	Hancock	2015	328	2	3	8	17							100.5	6	57.3	15
AFW5484-6	226		Potato BI-1	MET	Plot	MET	Hancock15	Hancock	2015	329	2	3	9	17							54.4	7	54.3	14
MSW360-18	1531		Potato BI-1	MET	Plot	MET	Hancock15	Hancock	2015	330	2	3	10	17							73.5	8	47.6	15
Mackinaw	257		Potato BI-1	MET	Plot	MET	Hancock15	Hancock	2015	331	2	3	11	17							76.9	7	53.2	15
AFW5039-1	225		Potato BI-1	MET	Plot	MET	Hancock15	Hancock	2015	332	2	3	12	17							73.7	8	43.2	15
Hodag	174		Potato BI-1	MET	Plot	MET	Hancock15	Hancock	2015	333	2	3	13	17							70.5	8	53.6	14
NYWJ107-5	1121		Potato BI-1	MET	Plot	MET	Hancock15	Hancock	2015	334	2	3	14	17							69.3	7	58.3	15
Lamoka	108		Potato BI-1	MET	Plot	MET	Hancock15	Hancock	2015	335	4	3	15	17							73	9	59.2	15
NYK27-3	273		Potato BI-1	MET	Plot	MET	Hancock15	Hancock	2015	336	2	3	16	17							94.6	8	57	15
MSV241-2	888		Potato BI-1	MET	Plot	MET	Hancock15	Hancock	2015	337	2	3	17	17							75.4	9	52.2	15
W10655-43	292		Potato BI-1	MET	Plot	MET	Hancock15	Hancock	2015	338	2	3	18	17							59.3	4	54.1	15
B2895-8	1522		Potato BI-1	MET	Plot	MET	Hancock15	Hancock	2015	339	2	3	19	17							93.4	7	49.2	15
MSS428-2	1529		Potato BI-1	MET	Plot	MET	Hancock15	Hancock	2015	340	2	3	20	17							87	5	54.8	15
Pike	49		Potato BI-1	MET	Plot	MET	Hancock15	Hancock	2015	341	2	3	1	18							68	9	49.3	15
Lelah	181		Potato BI-1	MET	Plot	MET	Hancock15	Hancock	2015	342	2	3	2	18							50.1	4	58.8	11
AFW5563-6	229		Potato BI-1	MET	Plot	MET	Hancock15	Hancock	2015	343	2	3	3	18							57.8	7	51.9	15
Petoskey	1023		Potato BI-1	MET	Plot	MET	Hancock15	Hancock	2015	344	2	3	4	18							66	7	49.8	15
W10645-14	1547		Potato BI-1	MET	Plot	MET	Hancock15	Hancock	2015	345	2	3	5	18							76.9	6	51.8	15
W10132-3	1532		Potato BI-1	MET	Plot	MET	Hancock15	Hancock	2015	346	2	3	6	18							48.6	7	54.5	15
MSW509-5	1542		Potato BI-1	MET	Plot	MET	Hancock15	Hancock	2015	347	2	3	7	18							80.4	7	50.8	15
A00188-3C	1037		Potato BI-1	MET	Plot	MET	Hancock15	Hancock	2015	348	2	3	8	18							71.2	8	47.3	15
W10659-8	296		Potato BI-1	MET	Plot	MET	Hancock15	Hancock	2015	349	2	3	9	18							85	7	53.7	15
W10636-18	277		Potato BI-1	MET	Plot	MET	Hancock15	Hancock	2015	350	2	3	10	18							57.6	6	53.8	15
B2869-29	1535		Potato BI-1	MET	Plot	MET	Hancock15	Hancock	2015	351	2	3	11	18							56.5	5	43.5	15
Accumulator	284		Potato BI-1	MET	Plot	MET	Hancock15	Hancock	2015	352	2	3	12	18							80	6	52.3	15
W10659-16	295		Potato BI-1	MET	Plot	MET	Hancock15	Hancock	2015	353	2	3	13	18							93.5	6	57.3	15
W9968-5	302		Potato BI-1	MET	Plot	MET	Hancock15	Hancock	2015	354	2	3	14	18							95.5	7	46.3	15
B2904-2	230		Potato BI-1	MET	Plot	MET	Hancock15	Hancock	2015	355	2	3	15	18							85.7	5	50.8	15
NDA081453CAB-2C	1523		Potato BI-1	MET	Plot	MET	Hancock15	Hancock	2015	356	2	3	16	18							81	8	36.2	15
W8822-1	297		Potato BI-1	MET	Plot	MET	Hancock15	Hancock	2015	357	2	3	17	18							71.8	6	50.1	15
AF5432-5	221		Potato BI-1	MET	Plot	MET	Hancock15	Hancock	2015	358	2	3	18	18							101.2	6	47.4	15
W10653-18	290		Potato BI-1	MET	Plot	MET	Hancock15	Hancock	2015	359	2	3	19	18							73.6	7	52.4	15
NDTX081644CAB-2W	1549		Potato BI-1	MET	Plot	MET	Hancock15	Hancock	2015	360	2	3	20	18							59.8	7	49.2	15
B2950-2	1281		Potato BI-1	MET	Plot	MET	Hancock15	Hancock	2015	361	2	3	1	19							65.5	7	44.5	15
NDTX102462C-6W	1539		Potato BI-1	MET	Plot	MET	Hancock15	Hancock	2015	362	2	3	2	19							65	6	53.3	15
W10645-7	286		Potato BI-1	MET	Plot	MET	Hancock15	Hancock	2015	363	2	3	3	19							76.6	7	54.1	15
NC371-3	160		Potato BI-1	MET	Plot	MET	Hancock16	Hancock	2016	1	1	1	1	1							54.7	3	57.7	15
Nicolet	137		Potato BI-1	MET	Plot	MET	Hancock16	Hancock	2016	2	1	1	2	1							67.8	6	NA	15
W12078-76	185		Potato BI-1	MET	Plot	MET	Hancock16	Hancock	2016	3	1	1	3	1							54.3	4	61.3	15
NYL8-12	173		Potato BI-1	MET	Plot	MET	Hancock16	Hancock	2016	4	1	1	4	1							78.9	5	61.8	15
NY163	167		Potato BI-1	MET	Plot	MET	Hancock16	Hancock	2016	5	1	1	5	1							83.6	3	65.1	15
MSW075-2	1551		Potato BI-1	MET	Plot	MET	Hancock16	Hancock	2016	6	1	1	6	1							80.8	5	62.2	15
Snowden	98		Potato BI-1	MET	Plot	MET	Hancock16	Hancock	2016	7	1	1	7	1							85.8	5	60.4	14
W12075-1	183		Potato BI-1	MET	Plot	MET	Hancock16	Hancock	2016	8	1	1	8	1							54	1	61.7	13
W10659-16	295		Potato BI-1	MET	Plot	MET	Hancock16	Hancock	2016	9	1	1	9	1							55.8	4	64.8	15
AF5432-5	221		Potato BI-1	MET	Plot	MET	Hancock16	Hancock	2016	10	1	1	10	1							91.7	4	57.5	15
W12079-25	189		Potato BI-1	MET	Plot	MET	Hancock16	Hancock	2016	11	1	1	11	1							51.4	4	64.4	15
AF5445-2	87		Potato BI-1	MET	Plot	MET	Hancock16	Hancock	2016	12	1	1	12	1							76.5	4	61.2	15
NYL2-12	171		Potato BI-1	MET	Plot	MET	Hancock16	Hancock	2016	13	1	1	13	1							68.1	1	64.3	15
NC252-49	151		Potato BI-1	MET	Plot	MET	Hancock16	Hancock	2016	14	1	1	14	1							74.2	5	58	15
NY154	267		Potato BI-1	MET	Plot	MET	Hancock16	Hancock	2016	15	1	1	15	1							83.3	6	65.8	15
W12NYN25-1	194		Potato BI-1	MET	Plot	MET	Hancock16	Hancock	2016	16	1	1	16	1							73.9	2	65.1	13
NY162	269		Potato BI-1	MET	Plot	MET	Hancock16	Hancock	2016	17	1	1	17	1							68.8	4	57.8	15
MSU383-A	411		Potato BI-1	MET	Plot	MET	Hancock16	Hancock	2016	18	1	1	18	1							50.8	5	57.7	14
Atlantic	34		Potato BI-1	MET	Plot	MET	Hancock16	Hancock	2016	19	1	1	19	1							65.9	3	55.1	15
AOR09034-3	97		Potato BI-1	MET	Plot	MET	Hancock16	Hancock	2016	20	1	1	20	1							66.5	3	60.5	15
AF5450-7	88		Potato BI-1	MET	Plot	MET	Hancock16	Hancock	2016	21	1	1	1	2							75	4	57.8	15
AF5583-3	93		Potato BI-1	MET	Plot	MET	Hancock16	Hancock	2016	22	1	1	2	2							71.4	6	60	14
AF5040-8	1162		Potato BI-1	MET	Plot	MET	Hancock16	Hancock	2016	23	1	1	3	2							77	3	55.8	15
W12082-5	192		Potato BI-1	MET	Plot	MET	Hancock16	Hancock	2016	24	1	1	4	2							63.9	4	61.1	12
W12NYN40-3	200		Potato BI-1	MET	Plot	MET	Hancock16	Hancock	2016	25	1	1	5	2							81.8	4	65.3	13
AF5484-3	91		Potato BI-1	MET	Plot	MET	Hancock16	Hancock	2016	26	1	1	6	2							62.1	4	56.9	15
MSZ222-19	148		Potato BI-1	MET	Plot	MET	Hancock16	Hancock	2016	27	1	1	7	2							73.7	5	NA	15
Hodag	174		Potato BI-1	MET	Plot	MET	Hancock16	Hancock	2016	28	1	1	8	2							70.6	5	59.4	15
MSZ219-1	306		Potato BI-1	MET	Plot	MET	Hancock16	Hancock	2016	29	1	1	9	2							75.6	6	58.9	15
NYL17-3	169		Potato BI-1	MET	Plot	MET	Hancock16	Hancock	2016	30	1	1	10	2							73.5	2	66.7	15
B2904-2	230		Potato BI-1	MET	Plot	MET	Hancock16	Hancock	2016	31	1	1	11	2							74.5	5	51.6	15
Lamoka	108		Potato BI-1	MET	Plot	MET	Hancock16	Hancock	2016	32	1	1	12	2							63.5	5	60.3	13
MSV498-1	1541		Potato BI-1	MET	Plot	MET	Hancock16	Hancock	2016	33	1	1	13	2							44	5	59.7	15
MSV383-B	1260		Potato BI-1	MET	Plot	MET	Hancock16	Hancock	2016	34	1	1	14	2							39.3	3	57.7	15
MSV033-1	305		Potato BI-1	MET	Plot	MET	Hancock16	Hancock	2016	35	1	1	15	2							70.1	7	59.4	15
B2869-29	1535		Potato BI-1	MET	Plot	MET	Hancock16	Hancock	2016	36	1	1	16	2							67.2	4	52.5	15
W12074-28	175		Potato BI-1	MET	Plot	MET	Hancock16	Hancock	2016	37	1	1	17	2							54.8	5	56.4	15
W12078-80	187		Potato BI-1	MET	Plot	MET	Hancock16	Hancock	2016	38	1	1	18	2							77.3	5	63.6	14
Pike	49		Potato BI-1	MET	Plot	MET	Hancock16	Hancock	2016	39	1	1	19	2							52	5	59.3	13
W6822-3	1149		Potato BI-1	MET	Plot	MET	Hancock16	Hancock	2016	40	1	1	20	2							58.8	1	61.7	15
NYK27-3	273		Potato BI-1	MET	Plot	MET	Hancock16	Hancock	2016	41	1	1	1	3							103.3	5	67.6	14
AF5393-1	67		Potato BI-1	MET	Plot	MET	Hancock16	Hancock	2016	42	1	1	2	3							69.8	4	61.7	15
MSZ219-14	307		Potato BI-1	MET	Plot	MET	Hancock16	Hancock	2016	43	1	1	3	3							76.6	6	56.1	15
Pinnacle	316		Potato BI-1	MET	Plot	MET	Hancock16	Hancock	2016	44	1	1	4	3							99.9	5	63.1	14
MSU379-1	880		Potato BI-1	MET	Plot	MET	Hancock16	Hancock	2016	45	1	1	5	3							37.6	3	57.2	15
W9968-5	302		Potato BI-1	MET	Plot	MET	Hancock16	Hancock	2016	46	1	1	6	3							68.7	6	62.8	15
W12NYN39-2	199		Potato BI-1	MET	Plot	MET	Hancock16	Hancock	2016	47	1	1	7	3							77.7	4	54.9	12
W10659-8	296		Potato BI-1	MET	Plot	MET	Hancock16	Hancock	2016	48	1	1	8	3							39.9	5	63.4	13
W12074-29	176		Potato BI-1	MET	Plot	MET	Hancock16	Hancock	2016	49	1	1	9	3							83.7	4	61.9	14
NDA081453CAB-2C	1523		Potato BI-1	MET	Plot	MET	Hancock16	Hancock	2016	50	1	1	10	3							51.8	5	43.8	15
W12NYN25-2	195		Potato BI-1	MET	Plot	MET	Hancock16	Hancock	2016	51	1	1	11	3							49.6	5	65.6	15
W9905-3	300		Potato BI-1	MET	Plot	MET	Hancock16	Hancock	2016	52	1	1	12	3							59.4	5	63.9	15
W8822-1	297		Potato BI-1	MET	Plot	MET	Hancock16	Hancock	2016	53	1	1	13	3							74.7	5	60.9	13
NC280-89	1552		Potato BI-1	MET	Plot	MET	Hancock16	Hancock	2016	54	1	1	14	3							76.5	3	52.1	15
OR9256-2	314		Potato BI-1	MET	Plot	MET	Hancock16	Hancock	2016	55	1	1	15	3							59.5	3	62.3	15
BNC311-4	1540		Potato BI-1	MET	Plot	MET	Hancock16	Hancock	2016	56	1	1	16	3							63.6	2	50.5	15
Lelah	181		Potato BI-1	MET	Plot	MET	Hancock16	Hancock	2016	57	1	1	17	3							46.4	1	64.9	15
W10129-4	318		Potato BI-1	MET	Plot	MET	Hancock16	Hancock	2016	58	1	1	18	3							36.5	3	63.1	15
W9891-1	299		Potato BI-1	MET	Plot	MET	Hancock16	Hancock	2016	59	1	1	19	3							58.5	7	60	15
W12078-77	186		Potato BI-1	MET	Plot	MET	Hancock16	Hancock	2016	60	1	1	20	3							72.4	3	62.1	11
W12078-21	184		Potato BI-1	MET	Plot	MET	Hancock16	Hancock	2016	61	1	1	1	4							41.7	4	63.2	14
NY163	167		Potato BI-1	MET	Plot	MET	Hancock16	Hancock	2016	62	2	2	2	4							43.7	4	63.7	15
Pike	49		Potato BI-1	MET	Plot	MET	Hancock16	Hancock	2016	63	2	2	3	4							70.4	5	64.3	11
AF5040-8	1162		Potato BI-1	MET	Plot	MET	Hancock16	Hancock	2016	64	2	2	4	4							73.8	4	58.1	15
NC371-3	160		Potato BI-1	MET	Plot	MET	Hancock16	Hancock	2016	65	2	2	5	4							59.9	6	59.8	15
Pinnacle	316		Potato BI-1	MET	Plot	MET	Hancock16	Hancock	2016	66	2	2	6	4							93.7	5	62.2	12
W9968-5	302		Potato BI-1	MET	Plot	MET	Hancock16	Hancock	2016	67	2	2	7	4							69.8	5	59.3	15
B2904-2	230		Potato BI-1	MET	Plot	MET	Hancock16	Hancock	2016	68	2	2	8	4							84.8	5	51.9	15
Lamoka	108		Potato BI-1	MET	Plot	MET	Hancock16	Hancock	2016	69	2	2	9	4							71.9	5	61.6	11
W12NYN25-2	195		Potato BI-1	MET	Plot	MET	Hancock16	Hancock	2016	70	2	2	10	4							59.5	4	65.9	15
B2869-29	1535		Potato BI-1	MET	Plot	MET	Hancock16	Hancock	2016	71	2	2	11	4							69.1	4	52.3	13
BNC311-4	1540		Potato BI-1	MET	Plot	MET	Hancock16	Hancock	2016	72	2	2	12	4							62.3	2	56.1	14
NDA081453CAB-2C	1523		Potato BI-1	MET	Plot	MET	Hancock16	Hancock	2016	73	2	2	13	4							48.1	5	50.3	15
W10129-4	318		Potato BI-1	MET	Plot	MET	Hancock16	Hancock	2016	74	2	2	14	4							41.1	3	65.1	15
NYL8-12	173		Potato BI-1	MET	Plot	MET	Hancock16	Hancock	2016	75	2	2	15	4							91.5	5	61.6	14
MSV033-1	305		Potato BI-1	MET	Plot	MET	Hancock16	Hancock	2016	76	2	2	16	4							72.1	6	57.7	15
MSU383-A	411		Potato BI-1	MET	Plot	MET	Hancock16	Hancock	2016	77	2	2	17	4							51.9	1	53.3	14
W12082-5	192		Potato BI-1	MET	Plot	MET	Hancock16	Hancock	2016	78	2	2	18	4							66.3	4	61.2	12
AF5583-3	93		Potato BI-1	MET	Plot	MET	Hancock16	Hancock	2016	79	2	2	19	4							50.9	5	54.3	15
MSZ219-1	306		Potato BI-1	MET	Plot	MET	Hancock16	Hancock	2016	80	2	2	20	4							75.2	6	59	15
W12078-77	186		Potato BI-1	MET	Plot	MET	Hancock16	Hancock	2016	81	2	2	1	5							70.2	5	60.7	13
W12074-28	175		Potato BI-1	MET	Plot	MET	Hancock16	Hancock	2016	82	2	2	2	5							61	4	52.6	14
MSV383-B	1260		Potato BI-1	MET	Plot	MET	Hancock16	Hancock	2016	83	2	2	3	5							50.3	1	63.3	15
NYK27-3	273		Potato BI-1	MET	Plot	MET	Hancock16	Hancock	2016	84	2	2	4	5							87.9	5	63.2	15
MSZ222-19	148		Potato BI-1	MET	Plot	MET	Hancock16	Hancock	2016	85	2	2	5	5							82.9	5	56.5	15
Lelah	181		Potato BI-1	MET	Plot	MET	Hancock16	Hancock	2016	86	2	2	6	5							60.1	1	62.7	15
AF5484-3	91		Potato BI-1	MET	Plot	MET	Hancock16	Hancock	2016	87	2	2	7	5							54.1	4	63	15
W12078-76	185		Potato BI-1	MET	Plot	MET	Hancock16	Hancock	2016	88	2	2	8	5							69.1	4	60.9	14
Snowden	98		Potato BI-1	MET	Plot	MET	Hancock16	Hancock	2016	89	2	2	9	5							85.3	6	59.1	15
Atlantic	34		Potato BI-1	MET	Plot	MET	Hancock16	Hancock	2016	90	2	2	10	5							74.2	3	54.1	11
W10659-8	296		Potato BI-1	MET	Plot	MET	Hancock16	Hancock	2016	91	2	2	11	5							46	3	59.5	14
NYL2-12	171		Potato BI-1	MET	Plot	MET	Hancock16	Hancock	2016	92	2	2	12	5							62.4	3	65.7	15
MSV498-1	1541		Potato BI-1	MET	Plot	MET	Hancock16	Hancock	2016	93	2	2	13	5							66.6	4	63.2	15
AF5393-1	67		Potato BI-1	MET	Plot	MET	Hancock16	Hancock	2016	94	2	2	14	5							58.5	4	66.7	15
NYL17-3	169		Potato BI-1	MET	Plot	MET	Hancock16	Hancock	2016	95	2	2	15	5							87.3	2	62.5	13
MSZ219-14	307		Potato BI-1	MET	Plot	MET	Hancock16	Hancock	2016	96	2	2	16	5							89.6	6	58.4	14
W12078-21	184		Potato BI-1	MET	Plot	MET	Hancock16	Hancock	2016	97	2	2	17	5							62.8	4	61	13
W12NYN25-1	194		Potato BI-1	MET	Plot	MET	Hancock16	Hancock	2016	98	2	2	18	5							72	2	63.4	14
AF5432-5	221		Potato BI-1	MET	Plot	MET	Hancock16	Hancock	2016	99	2	2	19	5							76.6	4	55.1	15
Hodag	174		Potato BI-1	MET	Plot	MET	Hancock16	Hancock	2016	100	2	2	20	5							55	6	62.4	14
AOR09034-3	97		Potato BI-1	MET	Plot	MET	Hancock16	Hancock	2016	101	2	2	1	6							72.3	3	60.5	15
AF5450-7	88		Potato BI-1	MET	Plot	MET	Hancock16	Hancock	2016	102	2	2	2	6							75.9	5	58.9	15
W9891-1	299		Potato BI-1	MET	Plot	MET	Hancock16	Hancock	2016	103	2	2	3	6							55.9	4	59.4	13
W10659-16	295		Potato BI-1	MET	Plot	MET	Hancock16	Hancock	2016	104	2	2	4	6							59	4	61.4	15
OR9256-2	314		Potato BI-1	MET	Plot	MET	Hancock16	Hancock	2016	105	2	2	5	6							69.1	5	61.9	15
NC252-49	151		Potato BI-1	MET	Plot	MET	Hancock16	Hancock	2016	106	2	2	6	6							81	7	51.9	15
W12074-29	176		Potato BI-1	MET	Plot	MET	Hancock16	Hancock	2016	107	2	2	7	6							72.9	4	60	15
NY162	269		Potato BI-1	MET	Plot	MET	Hancock16	Hancock	2016	108	2	2	8	6							70.9	4	65.3	15
Nicolet	137		Potato BI-1	MET	Plot	MET	Hancock16	Hancock	2016	109	2	2	9	6							62.8	6	60	15
AF5445-2	87		Potato BI-1	MET	Plot	MET	Hancock16	Hancock	2016	110	2	2	10	6							81.2	3	61.1	15
NC280-89	1552		Potato BI-1	MET	Plot	MET	Hancock16	Hancock	2016	111	2	2	11	6							74.6	4	59.6	15
MSU379-1	880		Potato BI-1	MET	Plot	MET	Hancock16	Hancock	2016	112	2	2	12	6							37.3	2	57.6	15
MSW075-2	1551		Potato BI-1	MET	Plot	MET	Hancock16	Hancock	2016	113	2	2	13	6							77.4	6	63.8	15
W6822-3	1149		Potato BI-1	MET	Plot	MET	Hancock16	Hancock	2016	114	2	2	14	6							56.2	4	60.8	14
NY154	267		Potato BI-1	MET	Plot	MET	Hancock16	Hancock	2016	115	2	2	15	6							105.8	5	61.5	14
W12075-1	183		Potato BI-1	MET	Plot	MET	Hancock16	Hancock	2016	116	2	2	16	6							57	1	68.9	14
W12079-25	189		Potato BI-1	MET	Plot	MET	Hancock16	Hancock	2016	117	2	2	17	6							78.1	4	59.6	12
W9905-3	300		Potato BI-1	MET	Plot	MET	Hancock16	Hancock	2016	118	2	2	18	6							57.1	5	63.7	15
W12NYN40-3	200		Potato BI-1	MET	Plot	MET	Hancock16	Hancock	2016	119	2	2	19	6							73.1	4	60.3	14
W12078-80	187		Potato BI-1	MET	Plot	MET	Hancock16	Hancock	2016	120	2	2	20	6							71.2	5	65.7	14
W8822-1	297		Potato BI-1	MET	Plot	MET	Hancock16	Hancock	2016	121	2	2	1	7							70.5	4	58.5	14
W12NYN39-2	199		Potato BI-1	MET	Plot	MET	Hancock16	Hancock	2016	122	2	2	2	7							76.1	5	59.2	13
W13083-3	474		Potato BI-1	MET	Plot	MET	Hancock16	Hancock	2016	123	1	3	3	7							81.6	6	66.4	13
W13065-22	448		Potato BI-1	MET	Plot	MET	Hancock16	Hancock	2016	124	1	3	4	7							62.7	4	52.1	15
W13065-4	449		Potato BI-1	MET	Plot	MET	Hancock16	Hancock	2016	125	1	3	5	7							48.9	6	62.9	15
W13058-20	1553		Potato BI-1	MET	Plot	MET	Hancock16	Hancock	2016	126	1	3	6	7							65.5	1	44.2	14
MSZ045-09	399		Potato BI-1	MET	Plot	MET	Hancock16	Hancock	2016	127	1	3	7	7							77.9	9	64.9	15
MSZ022-19	397		Potato BI-1	MET	Plot	MET	Hancock16	Hancock	2016	128	1	3	8	7							75.2	7	61.3	14
B3159-7	353		Potato BI-1	MET	Plot	MET	Hancock16	Hancock	2016	129	1	3	9	7							38.1	4	59.5	15
W13086-1	475		Potato BI-1	MET	Plot	MET	Hancock16	Hancock	2016	130	1	3	10	7							62.3	3	64	15
W13074-3	466		Potato BI-1	MET	Plot	MET	Hancock16	Hancock	2016	131	1	3	11	7							70.2	1	57.2	15
W13063-2	445		Potato BI-1	MET	Plot	MET	Hancock16	Hancock	2016	132	1	3	12	7							83.6	4	61.2	15
Lamoka	108		Potato BI-1	MET	Plot	MET	Hancock16	Hancock	2016	133	3	3	13	7							61.1	5	63	15
W13069-5	452		Potato BI-1	MET	Plot	MET	Hancock16	Hancock	2016	134	1	3	14	7							59.9	4	62.2	15
W13093-1	1554		Potato BI-1	MET	Plot	MET	Hancock16	Hancock	2016	135	1	3	15	7							50.4	4	63.7	13
MSW324-1	392		Potato BI-1	MET	Plot	MET	Hancock16	Hancock	2016	136	1	3	16	7							81.9	6	59	13
MSZ219-13	405		Potato BI-1	MET	Plot	MET	Hancock16	Hancock	2016	137	1	3	17	7							65.9	6	54	15
W13057-13	428		Potato BI-1	MET	Plot	MET	Hancock16	Hancock	2016	138	1	3	18	7							61.9	4	63.9	15
Hodag	174		Potato BI-1	MET	Plot	MET	Hancock16	Hancock	2016	139	3	3	19	7							67.9	6	61.4	15
Lelah	181		Potato BI-1	MET	Plot	MET	Hancock16	Hancock	2016	140	3	3	20	7							57.2	4	58.5	15
MSZ242-09	412		Potato BI-1	MET	Plot	MET	Hancock16	Hancock	2016	141	1	3	1	8							78	4	62.9	15
AF5682-3	338		Potato BI-1	MET	Plot	MET	Hancock16	Hancock	2016	142	1	3	2	8							NA	5	NA	15
B3147-3	1555		Potato BI-1	MET	Plot	MET	Hancock16	Hancock	2016	143	1	3	3	8							61.5	1	50.3	15
Pike	49		Potato BI-1	MET	Plot	MET	Hancock16	Hancock	2016	144	3	3	4	8							67.2	5	60.1	14
W13058-19	439		Potato BI-1	MET	Plot	MET	Hancock16	Hancock	2016	145	1	3	5	8							57.5	3	61.3	15
W13058-4	1556		Potato BI-1	MET	Plot	MET	Hancock16	Hancock	2016	146	1	3	6	8							70.6	5	59.6	15
MSV242-7	1557		Potato BI-1	MET	Plot	MET	Hancock16	Hancock	2016	147	1	3	7	8							68.2	8	54.6	15
CO10073-7W	376		Potato BI-1	MET	Plot	MET	Hancock16	Hancock	2016	148	1	3	8	8							49.7	2	60.8	15
AF5639-6	327		Potato BI-1	MET	Plot	MET	Hancock16	Hancock	2016	149	1	3	9	8							62.9	5	60.2	15
ND113394CAB-7	1558		Potato BI-1	MET	Plot	MET	Hancock16	Hancock	2016	150	1	3	10	8							62.6	4	49	15
AFC5563-5W	341		Potato BI-1	MET	Plot	MET	Hancock16	Hancock	2016	151	1	3	11	8							60.9	4	58.9	15
B3012-1	105		Potato BI-1	MET	Plot	MET	Hancock16	Hancock	2016	152	1	3	12	8							74	2	55.8	15
W13070-5	1559		Potato BI-1	MET	Plot	MET	Hancock16	Hancock	2016	153	1	3	13	8							58.9	2	61.3	14
OR12479-5	426		Potato BI-1	MET	Plot	MET	Hancock16	Hancock	2016	154	1	3	14	8							85	6	49.2	15
W13062-7	443		Potato BI-1	MET	Plot	MET	Hancock16	Hancock	2016	155	1	3	15	8							49.7	1	62.9	15
MSV434-04	380		Potato BI-1	MET	Plot	MET	Hancock16	Hancock	2016	156	1	3	16	8							76.9	3	62.9	13
ND5255-59	1560		Potato BI-1	MET	Plot	MET	Hancock16	Hancock	2016	157	1	3	17	8							53.3	1	51.7	15
BNC469-12	362		Potato BI-1	MET	Plot	MET	Hancock16	Hancock	2016	158	1	3	18	8							58.4	4	55.1	15
W13079-2	471		Potato BI-1	MET	Plot	MET	Hancock16	Hancock	2016	159	1	3	19	8							58.1	2	63.1	15
W13071-3	459		Potato BI-1	MET	Plot	MET	Hancock16	Hancock	2016	160	1	3	20	8							69.1	1	57.2	14
W13066-4	450		Potato BI-1	MET	Plot	MET	Hancock16	Hancock	2016	161	1	3	1	9							48.7	4	61.2	15
NDTX113037C-3W	1561		Potato BI-1	MET	Plot	MET	Hancock16	Hancock	2016	162	1	3	2	9							90.3	5	45.5	15
W13057-8	436		Potato BI-1	MET	Plot	MET	Hancock16	Hancock	2016	163	1	3	3	9							71.3	5	67.4	15
W13070-14	455		Potato BI-1	MET	Plot	MET	Hancock16	Hancock	2016	164	1	3	4	9							46.2	2	60.6	15
MSW394-1	393		Potato BI-1	MET	Plot	MET	Hancock16	Hancock	2016	165	1	3	5	9							77.8	7	59.3	15
Atlantic	34		Potato BI-1	MET	Plot	MET	Hancock16	Hancock	2016	166	3	3	6	9							83	3	63.6	13
W13NYP102-7	481		Potato BI-1	MET	Plot	MET	Hancock16	Hancock	2016	167	1	3	7	9							64.2	6	62.3	15
W13NYP19-3	499		Potato BI-1	MET	Plot	MET	Hancock16	Hancock	2016	168	1	3	8	9							66.1	2	NA	15
Hodag	174		Potato BI-1	MET	Plot	MET	Hancock16	Hancock	2016	169	4	3	9	9							77.2	5	59.3	14
W13096-1	480		Potato BI-1	MET	Plot	MET	Hancock16	Hancock	2016	170	1	3	10	9							39	4	59.7	11
W13068-3	1562		Potato BI-1	MET	Plot	MET	Hancock16	Hancock	2016	171	1	3	11	9							75.9	4	61.4	15
Hodag	174		Potato BI-1	MET	Plot	MET	Hancock16	Hancock	2016	172	5	3	12	9							73	6	65	13
MSV507-003	382		Potato BI-1	MET	Plot	MET	Hancock16	Hancock	2016	173	1	3	13	9							54.7	4	58.3	15
W13NYP111-1	487		Potato BI-1	MET	Plot	MET	Hancock16	Hancock	2016	174	1	3	14	9							61.2	7	65.4	15
MSZ242-13	1563		Potato BI-1	MET	Plot	MET	Hancock16	Hancock	2016	175	1	3	15	9							56.8	5	60.1	15
MSV507-001	381		Potato BI-1	MET	Plot	MET	Hancock16	Hancock	2016	176	1	3	16	9							67.4	5	58.7	15
NYM7-6	425		Potato BI-1	MET	Plot	MET	Hancock16	Hancock	2016	177	1	3	17	9							62.4	6	63	15
AORTX09032-3W	1564		Potato BI-1	MET	Plot	MET	Hancock16	Hancock	2016	178	1	3	18	9							53.3	8	64.7	15
W13078-2	467		Potato BI-1	MET	Plot	MET	Hancock16	Hancock	2016	179	1	3	19	9							58	4	62.1	15
MSZ096-03	402		Potato BI-1	MET	Plot	MET	Hancock16	Hancock	2016	180	1	3	20	9							58.4	6	58.6	15
NY165	421		Potato BI-1	MET	Plot	MET	Hancock16	Hancock	2016	181	1	3	1	10							89	5	62.7	15
NC472-1	414		Potato BI-1	MET	Plot	MET	Hancock16	Hancock	2016	182	1	3	2	10							108.5	8	56.1	15
AFC5551-4W	340		Potato BI-1	MET	Plot	MET	Hancock16	Hancock	2016	183	1	3	3	10							48.3	1	44.5	15
Lamoka	108		Potato BI-1	MET	Plot	MET	Hancock16	Hancock	2016	184	4	3	4	10							87.2	5	63	13
AF5584-1	1565		Potato BI-1	MET	Plot	MET	Hancock16	Hancock	2016	185	1	3	5	10							67.4	4	58.5	15
ND4100C-19	1566		Potato BI-1	MET	Plot	MET	Hancock16	Hancock	2016	186	1	3	6	10							54.7	4	48.3	15
ATTX11476-11W	1567		Potato BI-1	MET	Plot	MET	Hancock16	Hancock	2016	187	1	3	7	10							50	5	44.4	15
W13065-16	447		Potato BI-1	MET	Plot	MET	Hancock16	Hancock	2016	188	1	3	8	10							45.2	3	43.9	15
W13NYP112-1	491		Potato BI-1	MET	Plot	MET	Hancock16	Hancock	2016	189	1	3	9	10							80.6	4	60.2	15
MSZ062-10	401		Potato BI-1	MET	Plot	MET	Hancock16	Hancock	2016	190	1	3	10	10							54.4	5	64.3	15
MSV507-007	383		Potato BI-1	MET	Plot	MET	Hancock16	Hancock	2016	191	1	3	11	10							80.6	5	58.6	15
Snowden	98		Potato BI-1	MET	Plot	MET	Hancock16	Hancock	2016	192	3	3	12	10							86.2	5	60.5	15
ND102858CB-2	1568		Potato BI-1	MET	Plot	MET	Hancock16	Hancock	2016	193	1	3	13	10							67.7	2	61.6	15
AF5563-2	325		Potato BI-1	MET	Plot	MET	Hancock16	Hancock	2016	194	1	3	14	10							63.3	5	62.7	15
NCB3165-3	1569		Potato BI-1	MET	Plot	MET	Hancock16	Hancock	2016	195	1	3	15	10							45	1	56.6	15
BNC469-16	363		Potato BI-1	MET	Plot	MET	Hancock16	Hancock	2016	196	1	3	16	10							62	4	62.8	15
W13071-8	462		Potato BI-1	MET	Plot	MET	Hancock16	Hancock	2016	197	1	3	17	10							54.6	2	63.6	15
W13070-9	458		Potato BI-1	MET	Plot	MET	Hancock16	Hancock	2016	198	1	3	18	10							75.9	4	61.5	15
MSZ118-08	1570		Potato BI-1	MET	Plot	MET	Hancock16	Hancock	2016	199	1	3	19	10							68.8	6	60.4	15
W13062-6	1571		Potato BI-1	MET	Plot	MET	Hancock16	Hancock	2016	200	1	3	20	10							65.1	5	56.7	15
W13NYP102-8	482		Potato BI-1	MET	Plot	MET	Hancock16	Hancock	2016	201	1	3	1	11							72.8	6	67.9	15
W13NYP114-5	492		Potato BI-1	MET	Plot	MET	Hancock16	Hancock	2016	202	1	3	2	11							83.7	5	57.5	15
CO10030-3W	374		Potato BI-1	MET	Plot	MET	Hancock16	Hancock	2016	203	1	3	3	11							65.8	6	63.5	15
BNC472-3	368		Potato BI-1	MET	Plot	MET	Hancock16	Hancock	2016	204	1	3	4	11							64.2	2	63.3	15
Lelah	181		Potato BI-1	MET	Plot	MET	Hancock16	Hancock	2016	205	4	3	5	11							49.8	1	64.1	15
Atlantic	34		Potato BI-1	MET	Plot	MET	Hancock16	Hancock	2016	206	4	3	6	11							73.5	2	60.6	13
ND113278-3	1572		Potato BI-1	MET	Plot	MET	Hancock16	Hancock	2016	207	1	3	7	11							60.8	2	63	15
W13071-4	460		Potato BI-1	MET	Plot	MET	Hancock16	Hancock	2016	208	1	3	8	11							57.6	1	65	15
NDTX113030C-10W	1573		Potato BI-1	MET	Plot	MET	Hancock16	Hancock	2016	209	1	3	9	11							49.2	1	55.7	15
W13NYP19-10	497		Potato BI-1	MET	Plot	MET	Hancock16	Hancock	2016	210	1	3	10	11							75.7	5	61.8	14
W13057-2	432		Potato BI-1	MET	Plot	MET	Hancock16	Hancock	2016	211	1	3	11	11							70.7	4	57.1	12
W13062-8	444		Potato BI-1	MET	Plot	MET	Hancock16	Hancock	2016	212	1	3	12	11							64.5	5	58.7	14
W13095-3	478		Potato BI-1	MET	Plot	MET	Hancock16	Hancock	2016	213	1	3	13	11							56.6	4	63.4	15
NCB3146-1	1574		Potato BI-1	MET	Plot	MET	Hancock16	Hancock	2016	214	1	3	14	11							77.5	3	58.4	15
NDTX113030C-3W	1575		Potato BI-1	MET	Plot	MET	Hancock16	Hancock	2016	215	1	3	15	11							56.6	5	55.5	15
B3155-3	350		Potato BI-1	MET	Plot	MET	Hancock16	Hancock	2016	216	1	3	16	11							67.8	4	53.6	14
W13091-8	476		Potato BI-1	MET	Plot	MET	Hancock16	Hancock	2016	217	1	3	17	11							73	5	64.2	14
BNC469-17	364		Potato BI-1	MET	Plot	MET	Hancock16	Hancock	2016	218	1	3	18	11							41.1	1	60.3	15
W13060-1	442		Potato BI-1	MET	Plot	MET	Hancock16	Hancock	2016	219	1	3	19	11							55.1	2	63.7	13
W13070-21	456		Potato BI-1	MET	Plot	MET	Hancock16	Hancock	2016	220	1	3	20	11							93	6	58.2	13
W13NYP19-2	498		Potato BI-1	MET	Plot	MET	Hancock16	Hancock	2016	221	1	3	1	12							99.9	3	63.9	14
W13068-10	451		Potato BI-1	MET	Plot	MET	Hancock16	Hancock	2016	222	1	3	2	12							52.5	2	64.6	15
W13NYP117-2	493		Potato BI-1	MET	Plot	MET	Hancock16	Hancock	2016	223	1	3	3	12							72.5	4	66	14
B3153-3	349		Potato BI-1	MET	Plot	MET	Hancock16	Hancock	2016	224	1	3	4	12							76.7	4	59.8	15
AF5665-2	336		Potato BI-1	MET	Plot	MET	Hancock16	Hancock	2016	225	1	3	5	12							62.2	5	64.4	15
WTX10666-8W	1576		Potato BI-1	MET	Plot	MET	Hancock16	Hancock	2016	226	1	3	6	12							50.4	2	60.9	15
NDTX102852CB-3Ru	1577		Potato BI-1	MET	Plot	MET	Hancock16	Hancock	2016	227	1	3	7	12							58.4	2	61.2	14
MSZ101-06	403		Potato BI-1	MET	Plot	MET	Hancock16	Hancock	2016	228	1	3	8	12							60.8	7	55.6	15
AORTX09037-1W	1578		Potato BI-1	MET	Plot	MET	Hancock16	Hancock	2016	229	1	3	9	12							63.6	4	63.6	15
W13068-4	1579		Potato BI-1	MET	Plot	MET	Hancock16	Hancock	2016	230	1	3	10	12							59.2	5	63.1	15
MSZ020-08	396		Potato BI-1	MET	Plot	MET	Hancock16	Hancock	2016	231	1	3	11	12							54.3	4	64.7	15
W13080-2	472		Potato BI-1	MET	Plot	MET	Hancock16	Hancock	2016	232	1	3	12	12							67.8	5	57.4	15
W13NYP106-2	485		Potato BI-1	MET	Plot	MET	Hancock16	Hancock	2016	233	1	3	13	12							65.5	1	56.6	15
W13065-14	446		Potato BI-1	MET	Plot	MET	Hancock16	Hancock	2016	234	1	3	14	12							53.2	1	61.7	15
NCB3171-4	1580		Potato BI-1	MET	Plot	MET	Hancock16	Hancock	2016	235	1	3	15	12							86.3	5	61.8	15
W13063-5	1581		Potato BI-1	MET	Plot	MET	Hancock16	Hancock	2016	236	1	3	16	12							46.6	4	62.3	15
W13058-2	440		Potato BI-1	MET	Plot	MET	Hancock16	Hancock	2016	237	1	3	17	12							61.3	5	62.9	15
MSZ022-07	1582		Potato BI-1	MET	Plot	MET	Hancock16	Hancock	2016	238	1	3	18	12							65	5	46.9	15
W13NYP101-3	1583		Potato BI-1	MET	Plot	MET	Hancock16	Hancock	2016	239	1	3	19	12							57.3	1	63.9	15
MSV507-073	384		Potato BI-1	MET	Plot	MET	Hancock16	Hancock	2016	240	1	3	20	12							74.1	4	60.7	15
W13070-11	454		Potato BI-1	MET	Plot	MET	Hancock16	Hancock	2016	241	1	3	1	13							62.6	3	62.6	15
NYM7-4	424		Potato BI-1	MET	Plot	MET	Hancock16	Hancock	2016	242	1	3	2	13							77	5	57	15
AF5677-6	337		Potato BI-1	MET	Plot	MET	Hancock16	Hancock	2016	243	1	3	3	13							90.4	5	61.4	15
W13NYP106-5	486		Potato BI-1	MET	Plot	MET	Hancock16	Hancock	2016	244	1	3	4	13							55.8	4	52.1	15
B3152A-3	1584		Potato BI-1	MET	Plot	MET	Hancock16	Hancock	2016	245	1	3	5	13							66	4	53.9	15
AORTX09033-4W	1585		Potato BI-1	MET	Plot	MET	Hancock16	Hancock	2016	246	1	3	6	13							41.2	1	64.5	15
W13095-4	479		Potato BI-1	MET	Plot	MET	Hancock16	Hancock	2016	247	1	3	7	13							54.1	2	65.6	15
W13058-11	437		Potato BI-1	MET	Plot	MET	Hancock16	Hancock	2016	248	1	3	8	13							74.7	5	60.5	14
W13NYP18-1	496		Potato BI-1	MET	Plot	MET	Hancock16	Hancock	2016	249	1	3	9	13							57.2	3	61.5	15
W13NYP111-4	488		Potato BI-1	MET	Plot	MET	Hancock16	Hancock	2016	250	1	3	10	13							75.8	4	61.4	15
AF5682-5	339		Potato BI-1	MET	Plot	MET	Hancock16	Hancock	2016	251	1	3	11	13							59.9	2	59.4	15
Lelah	181		Potato BI-1	MET	Plot	MET	Hancock16	Hancock	2016	252	5	3	12	13							55.7	2	65	15
MSZ052-31	400		Potato BI-1	MET	Plot	MET	Hancock16	Hancock	2016	253	1	3	13	13							82.5	5	62.4	15
Atlantic	34		Potato BI-1	MET	Plot	MET	Hancock16	Hancock	2016	254	5	3	14	13							69.6	5	62.2	14
B3165-11	355		Potato BI-1	MET	Plot	MET	Hancock16	Hancock	2016	255	1	3	15	13							51.9	1	58.3	15
W13065-5	1586		Potato BI-1	MET	Plot	MET	Hancock16	Hancock	2016	256	1	3	16	13							55.7	5	55.6	15
W13070-6	457		Potato BI-1	MET	Plot	MET	Hancock16	Hancock	2016	257	1	3	17	13							35.1	2	54.8	13
W13NYP21-1	501		Potato BI-1	MET	Plot	MET	Hancock16	Hancock	2016	258	1	3	18	13							60.6	4	67.6	15
NC473-2	415		Potato BI-1	MET	Plot	MET	Hancock16	Hancock	2016	259	1	3	19	13							85.8	8	59.9	15
NDAF113470C-3	1587		Potato BI-1	MET	Plot	MET	Hancock16	Hancock	2016	260	1	3	20	13							72.1	2	53	15
W13078-5	468		Potato BI-1	MET	Plot	MET	Hancock16	Hancock	2016	261	1	3	1	14							61.8	4	66.7	14
W13057-15	430		Potato BI-1	MET	Plot	MET	Hancock16	Hancock	2016	262	1	3	2	14							66.9	6	62.3	14
W13058-18	438		Potato BI-1	MET	Plot	MET	Hancock16	Hancock	2016	263	1	3	3	14							54.2	4	59	14
Pike	49		Potato BI-1	MET	Plot	MET	Hancock16	Hancock	2016	264	4	3	4	14							71.2	4	57.1	13
W13057-3	433		Potato BI-1	MET	Plot	MET	Hancock16	Hancock	2016	265	1	3	5	14							77.8	2	62.2	15
ND102642C-2	1588		Potato BI-1	MET	Plot	MET	Hancock16	Hancock	2016	266	1	3	6	14							85.4	4	62.3	10
Snowden	98		Potato BI-1	MET	Plot	MET	Hancock16	Hancock	2016	267	4	3	7	14							85	6	60.9	15
W13057-1	1589		Potato BI-1	MET	Plot	MET	Hancock16	Hancock	2016	268	1	3	8	14							85.1	4	64.5	15
ND102921C-3	1590		Potato BI-1	MET	Plot	MET	Hancock16	Hancock	2016	269	1	3	9	14							82.6	3	60	15
W13057-18	431		Potato BI-1	MET	Plot	MET	Hancock16	Hancock	2016	270	1	3	10	14							72.9	1	65.2	15
AORTX09037-4W	1591		Potato BI-1	MET	Plot	MET	Hancock16	Hancock	2016	271	1	3	11	14							79.9	4	63.7	15
B3172-12	358		Potato BI-1	MET	Plot	MET	Hancock16	Hancock	2016	272	1	3	12	14							75.8	4	63.9	15
Snowden	98		Potato BI-1	MET	Plot	MET	Hancock16	Hancock	2016	273	5	3	13	14							91.1	5	65.5	15
CO10032-8W	1592		Potato BI-1	MET	Plot	MET	Hancock16	Hancock	2016	274	1	3	14	14							59.4	1	63.6	13
W13070-10	453		Potato BI-1	MET	Plot	MET	Hancock16	Hancock	2016	275	1	3	15	14							60.4	5	59.3	12
W13NYP106-1	484		Potato BI-1	MET	Plot	MET	Hancock16	Hancock	2016	276	1	3	16	14							51	6	58.2	15
W13065-3	1593		Potato BI-1	MET	Plot	MET	Hancock16	Hancock	2016	277	1	3	17	14							37	1	52.3	15
B3172-8	360		Potato BI-1	MET	Plot	MET	Hancock16	Hancock	2016	278	1	3	18	14							77.7	3	55	13
NCB3171-7	416		Potato BI-1	MET	Plot	MET	Hancock16	Hancock	2016	279	1	3	19	14							54.6	4	57.1	15
W13NYP111-5	489		Potato BI-1	MET	Plot	MET	Hancock16	Hancock	2016	280	1	3	20	14							49.8	6	58.9	15
AF5648-3	333		Potato BI-1	MET	Plot	MET	Hancock16	Hancock	2016	281	1	3	1	15							72.6	6	63	15
CO10076-4W	378		Potato BI-1	MET	Plot	MET	Hancock16	Hancock	2016	282	1	3	2	15							68.2	5	58.6	15
W13NYP12-2	494		Potato BI-1	MET	Plot	MET	Hancock16	Hancock	2016	283	1	3	3	15							80.5	5	63.9	15
AORTX10247-1W/Y	1594		Potato BI-1	MET	Plot	MET	Hancock16	Hancock	2016	284	1	3	4	15							62.2	5	63.8	15
NDTX102852CB-4Ru	1595		Potato BI-1	MET	Plot	MET	Hancock16	Hancock	2016	285	1	3	5	15							35.1	3	63.4	14
B3172-3	359		Potato BI-1	MET	Plot	MET	Hancock16	Hancock	2016	286	1	3	6	15							38.4	1	60.1	15
W13058-6	1596		Potato BI-1	MET	Plot	MET	Hancock16	Hancock	2016	287	1	3	7	15							60.1	1	63.7	15
MSV507-198	385		Potato BI-1	MET	Plot	MET	Hancock16	Hancock	2016	288	1	3	8	15							82.3	5	67.1	15
Lamoka	108		Potato BI-1	MET	Plot	MET	Hancock16	Hancock	2016	289	5	3	9	15							68.3	4	65.5	12
NC470-3	413		Potato BI-1	MET	Plot	MET	Hancock16	Hancock	2016	290	1	3	10	15							89.6	7	64.1	15
W13057-6	434		Potato BI-1	MET	Plot	MET	Hancock16	Hancock	2016	291	1	3	11	15							72.9	3	63.2	15
AF5635-8	1597		Potato BI-1	MET	Plot	MET	Hancock16	Hancock	2016	292	1	3	12	15							50.9	6	63	15
W13057-7	435		Potato BI-1	MET	Plot	MET	Hancock16	Hancock	2016	293	1	3	13	15							58.2	2	60.8	13
ND113307C-3	419		Potato BI-1	MET	Plot	MET	Hancock16	Hancock	2016	294	1	3	14	15							88.9	4	62	15
AC10239-7W	324		Potato BI-1	MET	Plot	MET	Hancock16	Hancock	2016	295	1	3	15	15							70.5	6	63.4	15
W13082-2	473		Potato BI-1	MET	Plot	MET	Hancock16	Hancock	2016	296	1	3	16	15							38.6	1	64.1	15
WAF12065-8	502		Potato BI-1	MET	Plot	MET	Hancock16	Hancock	2016	297	1	3	17	15							65.9	6	62.9	15
BNC469-7	365		Potato BI-1	MET	Plot	MET	Hancock16	Hancock	2016	298	1	3	18	15							79	6	58.6	15
MSZ052-11	1598		Potato BI-1	MET	Plot	MET	Hancock16	Hancock	2016	299	1	3	19	15							61.9	6	59.8	15
MSZ101-07	404		Potato BI-1	MET	Plot	MET	Hancock16	Hancock	2016	300	1	3	20	15							74.9	6	63.8	14
W13058-17	1599		Potato BI-1	MET	Plot	MET	Hancock16	Hancock	2016	301	1	3	1	16							61	1	63.4	15
W13071-5	461		Potato BI-1	MET	Plot	MET	Hancock16	Hancock	2016	302	1	3	2	16							84.1	5	62.3	13
AOR11484-2	345		Potato BI-1	MET	Plot	MET	Hancock16	Hancock	2016	303	1	3	3	16							80.2	2	62.9	15
W13058-21	441		Potato BI-1	MET	Plot	MET	Hancock16	Hancock	2016	304	1	3	4	16							58.1	4	NA	15
W14187-14	523		Potato BI-1	MET	Plot	MET	Hancock17	Hancock	2017	1	1	1	1	1							63.8	3	62.6	13
W14190-15	530		Potato BI-1	MET	Plot	MET	Hancock17	Hancock	2017	2	1	1	2	1							72.5	3	64.7	15
W14NYQ17-1	553		Potato BI-1	MET	Plot	MET	Hancock17	Hancock	2017	3	1	1	3	1							47.5	6	63.2	15
W13058-6	1596		Potato BI-1	MET	Plot	MET	Hancock17	Hancock	2017	4	1	1	4	1							40.4	1	63.8	15
W14076-4	509		Potato BI-1	MET	Plot	MET	Hancock17	Hancock	2017	5	1	1	5	1							52.9	2	63.2	15
W14183-3	518		Potato BI-1	MET	Plot	MET	Hancock17	Hancock	2017	6	1	1	6	1							68.1	4	65.6	13
W14AF5949-2	538		Potato BI-1	MET	Plot	MET	Hancock17	Hancock	2017	7	1	1	7	1							52.1	2	61.7	14
W14070-1	504		Potato BI-1	MET	Plot	MET	Hancock17	Hancock	2017	8	1	1	8	1							61.2	2	59.6	12
W13083-3	474		Potato BI-1	MET	Plot	MET	Hancock17	Hancock	2017	9	1	1	9	1							NA	4	65.8	9
W14NYQ8-4	566		Potato BI-1	MET	Plot	MET	Hancock17	Hancock	2017	10	1	1	10	1							89.9	7	63.4	11
W13070-21	456		Potato BI-1	MET	Plot	MET	Hancock17	Hancock	2017	11	1	1	11	1							73.4	3	61.6	13
W9968-5	302		Potato BI-1	MET	Plot	MET	Hancock17	Hancock	2017	12	1	1	12	1							71.7	6	64.4	15
W14185-3	520		Potato BI-1	MET	Plot	MET	Hancock17	Hancock	2017	13	1	1	13	1							82	5	64.2	13
W14076-1	508		Potato BI-1	MET	Plot	MET	Hancock17	Hancock	2017	14	1	1	14	1							59.2	2	54.8	12
W14AF6016-2	1600		Potato BI-1	MET	Plot	MET	Hancock17	Hancock	2017	15	1	1	15	1							64.5	2	65.8	15
W13NYP117-2	493		Potato BI-1	MET	Plot	MET	Hancock17	Hancock	2017	16	1	1	16	1							73.8	4	64.2	15
Hodag	174		Potato BI-1	MET	Plot	MET	Hancock17	Hancock	2017	17	1	1	17	1							77	5	63.6	10
W14NYQ9-3	567		Potato BI-1	MET	Plot	MET	Hancock17	Hancock	2017	18	1	1	18	1							79.6	7	68.4	13
W14087-1	514		Potato BI-1	MET	Plot	MET	Hancock17	Hancock	2017	19	1	1	19	1							38.8	2	65.2	13
W14187-30	526		Potato BI-1	MET	Plot	MET	Hancock17	Hancock	2017	20	1	1	20	1							80.3	3	59.8	13
W14AF5934-5	535		Potato BI-1	MET	Plot	MET	Hancock17	Hancock	2017	21	1	1	1	2							59	7	66	14
W14182-11	515		Potato BI-1	MET	Plot	MET	Hancock17	Hancock	2017	22	1	1	2	2							59.3	5	65.9	15
W14NYQ30-8	559		Potato BI-1	MET	Plot	MET	Hancock17	Hancock	2017	23	1	1	3	2							61.4	4	64.6	14
W14NYQ4-5	563		Potato BI-1	MET	Plot	MET	Hancock17	Hancock	2017	24	1	1	4	2							60.4	6	65.7	14
W14AF5971-3	541		Potato BI-1	MET	Plot	MET	Hancock17	Hancock	2017	25	1	1	5	2							35.3	1	65.3	13
W14194-7	532		Potato BI-1	MET	Plot	MET	Hancock17	Hancock	2017	26	1	1	6	2							72.9	6	63.3	15
W14187-2	525		Potato BI-1	MET	Plot	MET	Hancock17	Hancock	2017	27	1	1	7	2							58.2	3	65.1	13
W14AF5995-2	545		Potato BI-1	MET	Plot	MET	Hancock17	Hancock	2017	28	1	1	8	2							45.7	7	64.1	14
W14186-20	521		Potato BI-1	MET	Plot	MET	Hancock17	Hancock	2017	29	1	1	9	2							74.8	6	53.6	14
W14AF6037-2	549		Potato BI-1	MET	Plot	MET	Hancock17	Hancock	2017	30	1	1	10	2							65.5	6	62.6	14
W14NYQ38-8	561		Potato BI-1	MET	Plot	MET	Hancock17	Hancock	2017	31	1	1	11	2							58.9	3	56.4	10
W14AF5955-3	540		Potato BI-1	MET	Plot	MET	Hancock17	Hancock	2017	32	1	1	12	2							75.9	6	64.7	12
W14NYQ7-2	565		Potato BI-1	MET	Plot	MET	Hancock17	Hancock	2017	33	1	1	13	2							96	7	65.1	10
W13058-2	440		Potato BI-1	MET	Plot	MET	Hancock17	Hancock	2017	34	1	1	14	2							43	1	61.7	13
Snowden	98		Potato BI-1	MET	Plot	MET	Hancock17	Hancock	2017	35	1	1	15	2							69.1	5	66.2	14
W14NYQ23-6	554		Potato BI-1	MET	Plot	MET	Hancock17	Hancock	2017	36	1	1	16	2							46.7	6	63.2	15
Lamoka	108		Potato BI-1	MET	Plot	MET	Hancock17	Hancock	2017	37	1	1	17	2							63.3	3	67.5	12
W14193-14	531		Potato BI-1	MET	Plot	MET	Hancock17	Hancock	2017	38	1	1	18	2							64.3	2	59.4	13
W14182-6	516		Potato BI-1	MET	Plot	MET	Hancock17	Hancock	2017	39	1	1	19	2							62	6	61.1	15
W13080-2	472		Potato BI-1	MET	Plot	MET	Hancock17	Hancock	2017	40	1	1	20	2							64.4	6	56.7	10
W14067-11	503		Potato BI-1	MET	Plot	MET	Hancock17	Hancock	2017	41	1	1	1	3							72.7	1	61.6	12
W14074-5	506		Potato BI-1	MET	Plot	MET	Hancock17	Hancock	2017	42	1	1	2	3							48.7	5	67.4	15
W14184-5	519		Potato BI-1	MET	Plot	MET	Hancock17	Hancock	2017	43	1	1	3	3							50.8	4	64.6	13
W13070-10	453		Potato BI-1	MET	Plot	MET	Hancock17	Hancock	2017	44	1	1	4	3							73	5	65.8	10
W14NYQ4-1	562		Potato BI-1	MET	Plot	MET	Hancock17	Hancock	2017	45	1	1	5	3							55.5	5	68.2	15
W14187-16	524		Potato BI-1	MET	Plot	MET	Hancock17	Hancock	2017	46	1	1	6	3							105.4	5	63.2	10
W14NYQ104-5	552		Potato BI-1	MET	Plot	MET	Hancock17	Hancock	2017	47	1	1	7	3							64.8	2	68.2	11
Atlantic	34		Potato BI-1	MET	Plot	MET	Hancock17	Hancock	2017	48	1	1	8	3							70.9	6	59.5	13
W14AF5934-2	534		Potato BI-1	MET	Plot	MET	Hancock17	Hancock	2017	49	1	1	9	3							47.8	6	55.8	14
W14AF6003-1	548		Potato BI-1	MET	Plot	MET	Hancock17	Hancock	2017	50	1	1	10	3							64.1	4	67.7	15
W14NYQ28-3	556		Potato BI-1	MET	Plot	MET	Hancock17	Hancock	2017	51	1	1	11	3							NA	6	69.5	8
W14NYQ102-6	550		Potato BI-1	MET	Plot	MET	Hancock17	Hancock	2017	52	1	1	12	3							60.5	4	64.5	14
W14AF5945-5	537		Potato BI-1	MET	Plot	MET	Hancock17	Hancock	2017	53	1	1	13	3							NA	5	65.3	9
W14AF6002-2	546		Potato BI-1	MET	Plot	MET	Hancock17	Hancock	2017	54	1	1	14	3							46.9	2	63.9	15
W13091-8	476		Potato BI-1	MET	Plot	MET	Hancock17	Hancock	2017	55	1	1	15	3							65.9	4	61.1	15
W14NYQ29-7	557		Potato BI-1	MET	Plot	MET	Hancock17	Hancock	2017	56	1	1	16	3							63.9	3	62.2	15
W14NYQ34-2	609		Potato BI-1	MET	Plot	MET	Hancock17	Hancock	2017	57	1	2	17	3							80.5	5	63.5	13
W14182-15	577		Potato BI-1	MET	Plot	MET	Hancock17	Hancock	2017	58	1	2	18	3							64.5	2	64.7	12
W13057-2	432		Potato BI-1	MET	Plot	MET	Hancock17	Hancock	2017	59	1	2	19	3							66.4	3	63.3	12
W14076-7	572		Potato BI-1	MET	Plot	MET	Hancock17	Hancock	2017	60	1	2	20	3							62.1	3	63.4	13
W14NYQ7-5	613		Potato BI-1	MET	Plot	MET	Hancock17	Hancock	2017	61	1	2	1	4							53.2	4	65.1	15
W14NYQ19-4	605		Potato BI-1	MET	Plot	MET	Hancock17	Hancock	2017	62	1	2	2	4							52.8	3	59.6	11
W13069-5	452		Potato BI-1	MET	Plot	MET	Hancock17	Hancock	2017	63	1	2	3	4							59.3	4	65.5	12
W14AF6003-2	598		Potato BI-1	MET	Plot	MET	Hancock17	Hancock	2017	64	1	2	4	4							69.1	4	68.7	14
W14186-11	581		Potato BI-1	MET	Plot	MET	Hancock17	Hancock	2017	65	1	2	5	4							43.8	1	63.2	14
W14190-1	585		Potato BI-1	MET	Plot	MET	Hancock17	Hancock	2017	66	1	2	6	4							50.3	1	65.7	13
W14AF5947-1	592		Potato BI-1	MET	Plot	MET	Hancock17	Hancock	2017	67	1	2	7	4							57	4	63.2	15
W14NYQ8-18	614		Potato BI-1	MET	Plot	MET	Hancock17	Hancock	2017	68	1	2	8	4							50.1	4	65.7	15
W14AF5996-2	597		Potato BI-1	MET	Plot	MET	Hancock17	Hancock	2017	69	1	2	9	4							41.5	6	64.4	14
W13078-5	468		Potato BI-1	MET	Plot	MET	Hancock17	Hancock	2017	70	1	2	10	4							58.5	2	66.5	14
W13057-3	433		Potato BI-1	MET	Plot	MET	Hancock17	Hancock	2017	71	1	2	11	4							52.5	3	66.8	13
W13NYP102-7	481		Potato BI-1	MET	Plot	MET	Hancock17	Hancock	2017	72	1	2	12	4							62.1	7	63.2	15
Snowden	98		Potato BI-1	MET	Plot	MET	Hancock17	Hancock	2017	73	2	2	13	4							58.9	5	63.3	14
W14AF6018-1	599		Potato BI-1	MET	Plot	MET	Hancock17	Hancock	2017	74	1	2	14	4							61.7	6	66.8	12
Atlantic	34		Potato BI-1	MET	Plot	MET	Hancock17	Hancock	2017	75	2	2	15	4							59.5	6	61.5	13
W14NYQ23-11	606		Potato BI-1	MET	Plot	MET	Hancock17	Hancock	2017	76	1	2	16	4							50.8	6	62.1	14
W13NYP102-8	482		Potato BI-1	MET	Plot	MET	Hancock17	Hancock	2017	77	1	2	17	4							68.8	3	68.3	10
W14AF6037-1	600		Potato BI-1	MET	Plot	MET	Hancock17	Hancock	2017	78	1	2	18	4							93.1	6	64.8	11
W14069-1	569		Potato BI-1	MET	Plot	MET	Hancock17	Hancock	2017	79	1	2	19	4							50.2	2	62.9	15
W9968-5	302		Potato BI-1	MET	Plot	MET	Hancock17	Hancock	2017	80	2	2	20	4							83	6	64.1	12
W14193-7	588		Potato BI-1	MET	Plot	MET	Hancock17	Hancock	2017	81	1	2	1	5							63.3	4	60	13
Lamoka	108		Potato BI-1	MET	Plot	MET	Hancock17	Hancock	2017	82	2	2	2	5							59.2	4	63.1	14
W14187-6	584		Potato BI-1	MET	Plot	MET	Hancock17	Hancock	2017	83	1	2	3	5							65	4	58.3	12
W14NYQ38-14	610		Potato BI-1	MET	Plot	MET	Hancock17	Hancock	2017	84	1	2	4	5							96.1	5	64.5	11
W14074-1	570		Potato BI-1	MET	Plot	MET	Hancock17	Hancock	2017	85	1	2	5	5							55.2	1	66.2	13
W14NYQ9-4	615		Potato BI-1	MET	Plot	MET	Hancock17	Hancock	2017	86	1	2	6	5							57.9	2	63.6	13
W14190-16	586		Potato BI-1	MET	Plot	MET	Hancock17	Hancock	2017	87	1	2	7	5							55.7	4	63	11
W14AF5934-3	590		Potato BI-1	MET	Plot	MET	Hancock17	Hancock	2017	88	1	2	8	5							74.7	7	68.1	14
W14AF5955-5	594		Potato BI-1	MET	Plot	MET	Hancock17	Hancock	2017	89	1	2	9	5							62.9	3	67.3	15
W14090-3	576		Potato BI-1	MET	Plot	MET	Hancock17	Hancock	2017	90	1	2	10	5							65.5	3	66.6	14
W14AF5953-3	593		Potato BI-1	MET	Plot	MET	Hancock17	Hancock	2017	91	1	2	11	5							42.3	1	63.1	14
W14186-21	582		Potato BI-1	MET	Plot	MET	Hancock17	Hancock	2017	92	1	2	12	5							57.2	5	64.3	15
W14NYQ6-3	612		Potato BI-1	MET	Plot	MET	Hancock17	Hancock	2017	93	1	2	13	5							80.8	5	67.1	13
W14182-7	578		Potato BI-1	MET	Plot	MET	Hancock17	Hancock	2017	94	1	2	14	5							59.4	4	59.7	14
W14NYQ30-5	608		Potato BI-1	MET	Plot	MET	Hancock17	Hancock	2017	95	1	2	15	5							76.2	4	62.6	14
W14NYQ4-3	611		Potato BI-1	MET	Plot	MET	Hancock17	Hancock	2017	96	1	2	16	5							NA	4	59	5
W14193-18	587		Potato BI-1	MET	Plot	MET	Hancock17	Hancock	2017	97	1	2	17	5							67.9	4	59.2	13
W14AF5938-3	591		Potato BI-1	MET	Plot	MET	Hancock17	Hancock	2017	98	1	2	18	5							49.2	2	64.9	15
W14AF5919-2	589		Potato BI-1	MET	Plot	MET	Hancock17	Hancock	2017	99	1	2	19	5							63.1	5	65.6	13
W14NYQ102-9	602		Potato BI-1	MET	Plot	MET	Hancock17	Hancock	2017	100	1	2	20	5							57.2	5	64.4	15
W14NYQ29-5	607		Potato BI-1	MET	Plot	MET	Hancock17	Hancock	2017	101	1	2	1	6							82	6	64.6	14
W14067-1	568		Potato BI-1	MET	Plot	MET	Hancock17	Hancock	2017	102	1	2	2	6							68.9	5	60.6	13
W14AF5992-1	595		Potato BI-1	MET	Plot	MET	Hancock17	Hancock	2017	103	1	2	3	6							NA	2	60.9	9
W14184-2	579		Potato BI-1	MET	Plot	MET	Hancock17	Hancock	2017	104	1	2	4	6							71.3	3	59.6	12
W14184-7	580		Potato BI-1	MET	Plot	MET	Hancock17	Hancock	2017	105	1	2	5	6							63.5	6	66.5	14
W13071-3	459		Potato BI-1	MET	Plot	MET	Hancock17	Hancock	2017	106	1	2	6	6							58	1	64.1	10
W13086-1	475		Potato BI-1	MET	Plot	MET	Hancock17	Hancock	2017	107	1	2	7	6							58.7	3	60.8	13
W14074-8	571		Potato BI-1	MET	Plot	MET	Hancock17	Hancock	2017	108	1	2	8	6							47.9	3	61.4	11
Hodag	174		Potato BI-1	MET	Plot	MET	Hancock17	Hancock	2017	109	2	2	9	6							NA	6	61.6	5
W14AF6037-5	601		Potato BI-1	MET	Plot	MET	Hancock17	Hancock	2017	110	1	2	10	6							55.5	2	62.6	15
W14187-17	583		Potato BI-1	MET	Plot	MET	Hancock17	Hancock	2017	111	1	2	11	6							47.3	5	58.4	14
W14076-8	573		Potato BI-1	MET	Plot	MET	Hancock17	Hancock	2017	112	1	2	12	6							46.4	2	63.9	14
W14AF5925-2	633		Potato BI-1	MET	Plot	MET	Hancock17	Hancock	2017	113	1	3	13	6							72.2	5	64.7	14
W14193-8	631		Potato BI-1	MET	Plot	MET	Hancock17	Hancock	2017	114	1	3	14	6							69.8	6	64.1	15
W14186-12	626		Potato BI-1	MET	Plot	MET	Hancock17	Hancock	2017	115	1	3	15	6							66.3	1	63.4	11
W13058-21	441		Potato BI-1	MET	Plot	MET	Hancock17	Hancock	2017	116	1	3	16	6							47.9	2	62.9	13
W14NYQ3-1	646		Potato BI-1	MET	Plot	MET	Hancock17	Hancock	2017	117	1	3	17	6							58.5	4	67.3	14
W14NYQ23-13	644		Potato BI-1	MET	Plot	MET	Hancock17	Hancock	2017	118	1	3	18	6							58.1	3	63	14
W13NYP19-2	498		Potato BI-1	MET	Plot	MET	Hancock17	Hancock	2017	119	1	3	19	6							84.6	6	66	12
W14183-2	623		Potato BI-1	MET	Plot	MET	Hancock17	Hancock	2017	120	1	3	20	6							68.8	6	62.7	15
W14AF5934-4	634		Potato BI-1	MET	Plot	MET	Hancock17	Hancock	2017	121	1	3	1	7							65.8	3	63.7	12
W14AF6029-1	641		Potato BI-1	MET	Plot	MET	Hancock17	Hancock	2017	122	1	3	2	7							49.2	2	63	13
W14AF5938-11	635		Potato BI-1	MET	Plot	MET	Hancock17	Hancock	2017	123	1	3	3	7							61.9	2	65.1	14
Snowden	98		Potato BI-1	MET	Plot	MET	Hancock17	Hancock	2017	124	3	3	4	7							68.4	4	68.5	13
W14187-11	628		Potato BI-1	MET	Plot	MET	Hancock17	Hancock	2017	125	1	3	5	7							66.7	4	60.2	12
W14AF5947-2	636		Potato BI-1	MET	Plot	MET	Hancock17	Hancock	2017	126	1	3	6	7							47.6	1	65.8	15
W13071-4	460		Potato BI-1	MET	Plot	MET	Hancock17	Hancock	2017	127	1	3	7	7							50.6	1	64.9	13
W14186-26	627		Potato BI-1	MET	Plot	MET	Hancock17	Hancock	2017	128	1	3	8	7							44.7	1	65.1	13
W14NYQ104-4	642		Potato BI-1	MET	Plot	MET	Hancock17	Hancock	2017	129	1	3	9	7							78.9	5	66.8	13
W14084-1	620		Potato BI-1	MET	Plot	MET	Hancock17	Hancock	2017	130	1	3	10	7							56.7	3	65.4	15
W14NYQ9-2	654		Potato BI-1	MET	Plot	MET	Hancock17	Hancock	2017	131	1	3	11	7							92.2	6	64.9	14
W13NYP19-10	497		Potato BI-1	MET	Plot	MET	Hancock17	Hancock	2017	132	1	3	12	7							69.6	7	66.9	12
W14AF5970-4	639		Potato BI-1	MET	Plot	MET	Hancock17	Hancock	2017	133	1	3	13	7							NA	5	66.8	9
W14AF5948-1	637		Potato BI-1	MET	Plot	MET	Hancock17	Hancock	2017	134	1	3	14	7							49.5	2	65.8	14
W14NYQ22-5	643		Potato BI-1	MET	Plot	MET	Hancock17	Hancock	2017	135	1	3	15	7							62.6	4	53.4	12
W14AF5954-2	638		Potato BI-1	MET	Plot	MET	Hancock17	Hancock	2017	136	1	3	16	7							60.8	6	66.2	15
W14NYQ29-6	645		Potato BI-1	MET	Plot	MET	Hancock17	Hancock	2017	137	1	3	17	7							54.5	6	65.2	12
W14068-5	1601		Potato BI-1	MET	Plot	MET	Hancock17	Hancock	2017	138	1	3	18	7							69.6	6	64.5	13
Hodag	174		Potato BI-1	MET	Plot	MET	Hancock17	Hancock	2017	139	3	3	19	7							72.9	5	64.3	13
W14NYQ5-5	651		Potato BI-1	MET	Plot	MET	Hancock17	Hancock	2017	140	1	3	20	7							83.4	4	65.8	10
W14AF5997-1	640		Potato BI-1	MET	Plot	MET	Hancock17	Hancock	2017	141	1	3	1	8							49.1	6	64.3	15
W14NYQ38-17	648		Potato BI-1	MET	Plot	MET	Hancock17	Hancock	2017	142	1	3	2	8							53.2	2	65.5	14
W14NYQ8-2	653		Potato BI-1	MET	Plot	MET	Hancock17	Hancock	2017	143	1	3	3	8							37.5	4	64.1	10
W14074-4	618		Potato BI-1	MET	Plot	MET	Hancock17	Hancock	2017	144	1	3	4	8							39.1	1	66.6	13
W14190-10	630		Potato BI-1	MET	Plot	MET	Hancock17	Hancock	2017	145	1	3	5	8							76.8	5	61.3	12
W14069-2	617		Potato BI-1	MET	Plot	MET	Hancock17	Hancock	2017	146	1	3	6	8							68.3	6	63.1	15
W14NYQ4-4	650		Potato BI-1	MET	Plot	MET	Hancock17	Hancock	2017	147	1	3	7	8							61.2	5	64.6	13
Atlantic	34		Potato BI-1	MET	Plot	MET	Hancock17	Hancock	2017	148	3	3	8	8							62.6	3	63.3	14
W13058-19	439		Potato BI-1	MET	Plot	MET	Hancock17	Hancock	2017	149	1	3	9	8							59.1	2	66.2	12
W14NYQ7-1	652		Potato BI-1	MET	Plot	MET	Hancock17	Hancock	2017	150	1	3	10	8							60.7	6	63.6	14
Lamoka	108		Potato BI-1	MET	Plot	MET	Hancock17	Hancock	2017	151	3	3	11	8							47.8	3	65.9	14
W14NYQ38-2	649		Potato BI-1	MET	Plot	MET	Hancock17	Hancock	2017	152	1	3	12	8							53.9	2	65.4	12
W13058-4	1556		Potato BI-1	MET	Plot	MET	Hancock17	Hancock	2017	153	1	3	13	8							62.2	2	66.7	12
W14075-1	619		Potato BI-1	MET	Plot	MET	Hancock17	Hancock	2017	154	1	3	14	8							37.7	2	63.1	14
W14184-3	624		Potato BI-1	MET	Plot	MET	Hancock17	Hancock	2017	155	1	3	15	8							53	4	62.6	12
W14090-4	1602		Potato BI-1	MET	Plot	MET	Hancock17	Hancock	2017	156	1	3	16	8							65.7	6	65.7	14
W14AF5992-2	1603		Potato BI-1	MET	Plot	MET	Hancock17	Hancock	2017	157	1	3	17	8							58.2	3	65.2	14
W13NYP106-2	485		Potato BI-1	MET	Plot	MET	Hancock17	Hancock	2017	158	1	3	18	8							59.4	4	61.1	11
W14090-2	621		Potato BI-1	MET	Plot	MET	Hancock17	Hancock	2017	159	1	3	19	8							68.5	5	64.5	15
W14NYQ30-6	647		Potato BI-1	MET	Plot	MET	Hancock17	Hancock	2017	160	1	3	20	8							80.3	5	63.7	14
W14184-9	625		Potato BI-1	MET	Plot	MET	Hancock17	Hancock	2017	161	1	3	1	9							65.9	4	61.5	15
W9968-5	302		Potato BI-1	MET	Plot	MET	Hancock17	Hancock	2017	162	3	3	2	9							60.7	4	64.3	14
W14187-21	629		Potato BI-1	MET	Plot	MET	Hancock17	Hancock	2017	163	1	3	3	9							71	4	64.3	13
W14AF6013-1	1604		Potato BI-1	MET	Plot	MET	Hancock17	Hancock	2017	164	1	3	4	9							64.9	3	63	13
W14067-3	616		Potato BI-1	MET	Plot	MET	Hancock17	Hancock	2017	165	1	3	5	9							51.8	3	61.5	14
W13NYP12-2	494		Potato BI-1	MET	Plot	MET	Hancock17	Hancock	2017	166	1	3	6	9							53.7	4	63.2	13
W14182-9	622		Potato BI-1	MET	Plot	MET	Hancock17	Hancock	2017	167	1	3	7	9							62.4	5	61.5	13
W14194-2	632		Potato BI-1	MET	Plot	MET	Hancock17	Hancock	2017	168	1	3	8	9							51.6	3	65.8	13
MSAFB618-2	678		Potato BI-1	MET	Plot	MET	Hancock17	Hancock	2017	169	1	4	9	9							44.9	5	67.1	14
MSV505-2	681		Potato BI-1	MET	Plot	MET	Hancock17	Hancock	2017	170	1	4	10	9							26	1	64.1	15
NDAF113490C-6	1605		Potato BI-1	MET	Plot	MET	Hancock17	Hancock	2017	171	1	4	11	9							50.5	2	64.9	15
NYM7-4	424		Potato BI-1	MET	Plot	MET	Hancock17	Hancock	2017	172	1	4	12	9							61.6	6	65	14
MSZ251-1	699		Potato BI-1	MET	Plot	MET	Hancock17	Hancock	2017	173	1	4	13	9							42.5	3	67.4	13
NY163	167		Potato BI-1	MET	Plot	MET	Hancock17	Hancock	2017	174	1	4	14	9							58	3	66	15
AORTX09037-1W	1578		Potato BI-1	MET	Plot	MET	Hancock17	Hancock	2017	175	1	4	15	9							43.7	3	64.9	15
MSZ246-1	698		Potato BI-1	MET	Plot	MET	Hancock17	Hancock	2017	176	1	4	16	9							47.2	3	63.3	14
MSW004-1	1606		Potato BI-1	MET	Plot	MET	Hancock17	Hancock	2017	177	1	4	17	9							57.6	7	63.8	13
NC470-3	413		Potato BI-1	MET	Plot	MET	Hancock17	Hancock	2017	178	1	4	18	9							72.1	8	59.4	15
MSV177-1	1607		Potato BI-1	MET	Plot	MET	Hancock17	Hancock	2017	179	1	4	19	9							47	2	64.5	15
NYN11-4	701		Potato BI-1	MET	Plot	MET	Hancock17	Hancock	2017	180	1	4	20	9							58.6	5	64.4	14
W12NYN40-3	200		Potato BI-1	MET	Plot	MET	Hancock17	Hancock	2017	181	1	4	1	10							51.4	4	59.8	15
AOR11484-2	345		Potato BI-1	MET	Plot	MET	Hancock17	Hancock	2017	182	1	4	2	10							68	1	67.4	12
B3182-1	661		Potato BI-1	MET	Plot	MET	Hancock17	Hancock	2017	183	1	4	3	10							43.2	2	63	15
AF5682-5	339		Potato BI-1	MET	Plot	MET	Hancock17	Hancock	2017	184	1	4	4	10							43	1	67.6	13
CO10076-4W	378		Potato BI-1	MET	Plot	MET	Hancock17	Hancock	2017	185	1	4	5	10							60.4	4	64.7	15
BNC544-2	666		Potato BI-1	MET	Plot	MET	Hancock17	Hancock	2017	186	1	4	6	10							NA	1	67.2	9
AORTX10247-1W/Y	1594		Potato BI-1	MET	Plot	MET	Hancock17	Hancock	2017	187	1	4	7	10							56	5	65.2	12
AOR09034-3	97		Potato BI-1	MET	Plot	MET	Hancock17	Hancock	2017	188	1	4	8	10							61.1	2	63.2	15
NYN44-7	703		Potato BI-1	MET	Plot	MET	Hancock17	Hancock	2017	189	1	4	9	10							46.1	4	68.4	10
W12078-77	186		Potato BI-1	MET	Plot	MET	Hancock17	Hancock	2017	190	1	4	10	10							42.9	3	64.3	12
NDTX1246-3W/Y	1608		Potato BI-1	MET	Plot	MET	Hancock17	Hancock	2017	191	1	4	11	10							61	2	62.5	13
MSY022-2	1609		Potato BI-1	MET	Plot	MET	Hancock17	Hancock	2017	192	1	4	12	10							61.7	5	67.3	15
NYM18-2	700		Potato BI-1	MET	Plot	MET	Hancock17	Hancock	2017	193	1	4	13	10							56.5	4	64.2	14
MSZ063-2	696		Potato BI-1	MET	Plot	MET	Hancock17	Hancock	2017	194	1	4	14	10							56.2	5	67	15
MSX277-1	688		Potato BI-1	MET	Plot	MET	Hancock17	Hancock	2017	195	1	4	15	10							46.3	3	67.3	15
MSV507-001	381		Potato BI-1	MET	Plot	MET	Hancock17	Hancock	2017	196	1	4	16	10							58.8	5	65.4	13
MSX111-3	687		Potato BI-1	MET	Plot	MET	Hancock17	Hancock	2017	197	1	4	17	10							57.8	6	67	15
Lamoka	108		Potato BI-1	MET	Plot	MET	Hancock17	Hancock	2017	198	4	4	18	10							48.8	4	64.7	14
NDAF12139C-2	1610		Potato BI-1	MET	Plot	MET	Hancock17	Hancock	2017	199	1	4	19	10							55	3	61.2	15
NCB3171-7	416		Potato BI-1	MET	Plot	MET	Hancock17	Hancock	2017	200	1	4	20	10							45.4	5	62.3	15
MSV016-2	1470		Potato BI-1	MET	Plot	MET	Hancock17	Hancock	2017	201	1	4	1	11							41.8	4	61.7	13
BNC311-4	1540		Potato BI-1	MET	Plot	MET	Hancock17	Hancock	2017	202	1	4	2	11							59.3	1	61.4	15
NDAF113470C-3	1587		Potato BI-1	MET	Plot	MET	Hancock17	Hancock	2017	203	1	4	3	11							50.8	3	63.6	15
AF5648-3	333		Potato BI-1	MET	Plot	MET	Hancock17	Hancock	2017	204	1	4	4	11							45	5	73.1	15
MSZ242-07	1611		Potato BI-1	MET	Plot	MET	Hancock17	Hancock	2017	205	1	4	5	11							64.5	6	64.3	13
B2904-2	230		Potato BI-1	MET	Plot	MET	Hancock17	Hancock	2017	206	1	4	6	11							70.3	3	64.6	13
NC472-1	414		Potato BI-1	MET	Plot	MET	Hancock17	Hancock	2017	207	1	4	7	11							81.6	6	64.1	15
NY165	421		Potato BI-1	MET	Plot	MET	Hancock17	Hancock	2017	208	1	4	8	11							56.1	5	63.4	14
MSZ157-3	697		Potato BI-1	MET	Plot	MET	Hancock17	Hancock	2017	209	1	4	9	11							37.8	1	64.4	14
MSAFB610-4	675		Potato BI-1	MET	Plot	MET	Hancock17	Hancock	2017	210	1	4	10	11							65.4	6	60	15
NC473-2	415		Potato BI-1	MET	Plot	MET	Hancock17	Hancock	2017	211	1	4	11	11							69.2	7	65.7	15
NYL8-12	173		Potato BI-1	MET	Plot	MET	Hancock17	Hancock	2017	212	1	4	12	11							56.2	4	65.5	15
NDTX12203AB-1W	1612		Potato BI-1	MET	Plot	MET	Hancock17	Hancock	2017	213	1	4	13	11							51.1	2	64.2	15
MSZ052-11	1598		Potato BI-1	MET	Plot	MET	Hancock17	Hancock	2017	214	1	4	14	11							59.6	6	62.1	14
MSY156-2	691		Potato BI-1	MET	Plot	MET	Hancock17	Hancock	2017	215	1	4	15	11							58.6	6	67.2	15
MSZ194-2	1613		Potato BI-1	MET	Plot	MET	Hancock17	Hancock	2017	216	1	4	16	11							49.4	5	65.3	15
AORTX09033-4W	1585		Potato BI-1	MET	Plot	MET	Hancock17	Hancock	2017	217	1	4	17	11							50.2	4	60.4	15
CO11074-1W	673		Potato BI-1	MET	Plot	MET	Hancock17	Hancock	2017	218	1	4	18	11							35.6	3	65.1	15
AF5484-3	91		Potato BI-1	MET	Plot	MET	Hancock17	Hancock	2017	219	1	4	19	11							57.7	6	61	15
MSW324-1	392		Potato BI-1	MET	Plot	MET	Hancock17	Hancock	2017	220	1	4	20	11							57.1	6	63.6	14
W12NYN25-1	194		Potato BI-1	MET	Plot	MET	Hancock17	Hancock	2017	221	1	4	1	12							56.4	4	67.1	14
MSAFB626-2	679		Potato BI-1	MET	Plot	MET	Hancock17	Hancock	2017	222	1	4	2	12							75	6	62.9	15
AORTX09037-4W/Y	1614		Potato BI-1	MET	Plot	MET	Hancock17	Hancock	2017	223	1	4	3	12							66.2	4	63.5	15
NDTX113030C-3W	1575		Potato BI-1	MET	Plot	MET	Hancock17	Hancock	2017	224	1	4	4	12							46.9	2	63.8	14
WAF13076-2	705		Potato BI-1	MET	Plot	MET	Hancock17	Hancock	2017	225	1	4	5	12							66.2	1	64.1	15
CO11037-5W	671		Potato BI-1	MET	Plot	MET	Hancock17	Hancock	2017	226	1	4	6	12							46.6	3	65.3	14
AF5819-6	658		Potato BI-1	MET	Plot	MET	Hancock17	Hancock	2017	227	1	4	7	12							65.8	5	64.1	15
MSV507-012	682		Potato BI-1	MET	Plot	MET	Hancock17	Hancock	2017	228	1	4	8	12							45.1	5	61	15
B2869-29	1535		Potato BI-1	MET	Plot	MET	Hancock17	Hancock	2017	229	1	4	9	12							73.5	3	61.8	12
AOR11488-1	1615		Potato BI-1	MET	Plot	MET	Hancock17	Hancock	2017	230	1	4	10	12							36.4	1	60.5	15
B3174-4	660		Potato BI-1	MET	Plot	MET	Hancock17	Hancock	2017	231	1	4	11	12							42	1	65.7	15
MSAFB626-8	680		Potato BI-1	MET	Plot	MET	Hancock17	Hancock	2017	232	1	4	12	12							52.6	6	62.5	15
Atlantic	34		Potato BI-1	MET	Plot	MET	Hancock17	Hancock	2017	233	4	4	13	12							50.1	3	62.1	15
AF5583-3	93		Potato BI-1	MET	Plot	MET	Hancock17	Hancock	2017	234	1	4	14	12							45.2	4	63.8	15
Snowden	98		Potato BI-1	MET	Plot	MET	Hancock17	Hancock	2017	235	4	4	15	12							63	3	63.9	14
MSAFB614-4	676		Potato BI-1	MET	Plot	MET	Hancock17	Hancock	2017	236	1	4	16	12							53.5	6	63.2	14
AF5429-3	84		Potato BI-1	MET	Plot	MET	Hancock17	Hancock	2017	237	1	4	17	12							47	5	63.8	15
AOR11470-1	1616		Potato BI-1	MET	Plot	MET	Hancock17	Hancock	2017	238	1	4	18	12							56.6	6	61.4	12
AORTX09033-11W	1617		Potato BI-1	MET	Plot	MET	Hancock17	Hancock	2017	239	1	4	19	12							33.1	2	62.8	13
MSZ242-13	1563		Potato BI-1	MET	Plot	MET	Hancock17	Hancock	2017	240	1	4	20	12							37.4	4	64.4	14
MSZ424-13	1618		Potato BI-1	MET	Plot	MET	Hancock17	Hancock	2017	241	1	4	1	13							38.4	4	65.8	14
BNC537-5	665		Potato BI-1	MET	Plot	MET	Hancock17	Hancock	2017	242	1	4	2	13							59.9	1	58	14
AF5563-2	325		Potato BI-1	MET	Plot	MET	Hancock17	Hancock	2017	243	1	4	3	13							57.3	5	67.2	14
CO10073-7W	376		Potato BI-1	MET	Plot	MET	Hancock17	Hancock	2017	244	1	4	4	13							43.4	2	64.9	15
MSW501-2	683		Potato BI-1	MET	Plot	MET	Hancock17	Hancock	2017	245	1	4	5	13							50.8	4	65.7	14
NYN25-1	702		Potato BI-1	MET	Plot	MET	Hancock17	Hancock	2017	246	1	4	6	13							48.3	4	67	14
AF5846-3	659		Potato BI-1	MET	Plot	MET	Hancock17	Hancock	2017	247	1	4	7	13							51.1	1	62.2	15
CO11023-2W	670		Potato BI-1	MET	Plot	MET	Hancock17	Hancock	2017	248	1	4	8	13							44.9	4	67.4	15
MSZ118-8	1619		Potato BI-1	MET	Plot	MET	Hancock17	Hancock	2017	249	1	4	9	13							45.6	5	61.9	15
B3176-2	1620		Potato BI-1	MET	Plot	MET	Hancock17	Hancock	2017	250	1	4	10	13							55.1	6	61.5	14
MSZ022-16	692		Potato BI-1	MET	Plot	MET	Hancock17	Hancock	2017	251	1	4	11	13							54.6	5	67.6	15
AF5563-5	655		Potato BI-1	MET	Plot	MET	Hancock17	Hancock	2017	252	1	4	12	13							41.8	4	67.1	14
COTX12428-1W	1621		Potato BI-1	MET	Plot	MET	Hancock17	Hancock	2017	253	1	4	13	13							NA	4	62.9	7
AORTX09032-3W	1564		Potato BI-1	MET	Plot	MET	Hancock17	Hancock	2017	254	1	4	14	13							44.7	7	68.3	15
W10659-16	295		Potato BI-1	MET	Plot	MET	Hancock17	Hancock	2017	255	1	4	15	13							50.3	2	66	14
MSX526-1	690		Potato BI-1	MET	Plot	MET	Hancock17	Hancock	2017	256	1	4	16	13							64.4	3	62.9	13
MSZ052-02	1622		Potato BI-1	MET	Plot	MET	Hancock17	Hancock	2017	257	1	4	17	13							55	3	65.2	15
B3194-1	663		Potato BI-1	MET	Plot	MET	Hancock17	Hancock	2017	258	1	4	18	13							50.1	3	66.6	14
AORTX09144-2W	1623		Potato BI-1	MET	Plot	MET	Hancock17	Hancock	2017	259	1	4	19	13							50.7	5	62	14
TX13563-1W	1624		Potato BI-1	MET	Plot	MET	Hancock17	Hancock	2017	260	1	5	20	13							34.6	1	64.5	15
MSZ251-1	699		Potato BI-1	MET	Plot	MET	Hancock17	Hancock	2017	261	2	5	1	14							52.5	2	66.4	13
AORTX09033-4W	1585		Potato BI-1	MET	Plot	MET	Hancock17	Hancock	2017	262	2	5	2	14							62	5	63.5	14
NCB3171-7	416		Potato BI-1	MET	Plot	MET	Hancock17	Hancock	2017	263	2	5	3	14							61.9	4	63.7	15
NC472-1	414		Potato BI-1	MET	Plot	MET	Hancock17	Hancock	2017	264	2	5	4	14							79.3	5	66.2	14
W12082-5	192		Potato BI-1	MET	Plot	MET	Hancock17	Hancock	2017	265	1	5	5	14							38	3	60.9	14
MSZ242-09	412		Potato BI-1	MET	Plot	MET	Hancock17	Hancock	2017	266	1	5	6	14							54.9	5	62.3	15
W12NYN39-2	199		Potato BI-1	MET	Plot	MET	Hancock17	Hancock	2017	267	1	5	7	14							57	4	62.6	13
AF5846-4	709		Potato BI-1	MET	Plot	MET	Hancock17	Hancock	2017	268	1	5	8	14							64.9	4	64.1	14
B2904-2	230		Potato BI-1	MET	Plot	MET	Hancock17	Hancock	2017	269	2	5	9	14							55.9	2	64.1	14
MSZ242-07	1611		Potato BI-1	MET	Plot	MET	Hancock17	Hancock	2017	270	2	5	10	14							44.4	6	62.7	15
COTX12235-2W	1625		Potato BI-1	MET	Plot	MET	Hancock17	Hancock	2017	271	1	5	11	14							36	3	68.8	14
MSZ013-3	735		Potato BI-1	MET	Plot	MET	Hancock17	Hancock	2017	272	1	5	12	14							51.8	1	64.8	15
NYM7-4	424		Potato BI-1	MET	Plot	MET	Hancock17	Hancock	2017	273	2	5	13	14							63.2	5	68.8	15
MSX042-3	726		Potato BI-1	MET	Plot	MET	Hancock17	Hancock	2017	274	1	5	14	14							32.2	3	67	15
B3223-5	1626		Potato BI-1	MET	Plot	MET	Hancock17	Hancock	2017	275	1	5	15	14							44.6	1	61.7	14
NYN52-5	742		Potato BI-1	MET	Plot	MET	Hancock17	Hancock	2017	276	1	5	16	14							57.2	5	67	14
AORTX09037-1W	1578		Potato BI-1	MET	Plot	MET	Hancock17	Hancock	2017	277	2	5	17	14							40.8	3	63.4	15
MSX225-2	727		Potato BI-1	MET	Plot	MET	Hancock17	Hancock	2017	278	1	5	18	14							60.3	6	67.9	15
MSY041-1	734		Potato BI-1	MET	Plot	MET	Hancock17	Hancock	2017	279	1	5	19	14							56.6	4	64.3	15
MSZ154-1	736		Potato BI-1	MET	Plot	MET	Hancock17	Hancock	2017	280	1	5	20	14							67.7	5	65.3	12
NYM15-3	740		Potato BI-1	MET	Plot	MET	Hancock17	Hancock	2017	281	1	5	1	15							46.1	2	66	15
MST437-1	724		Potato BI-1	MET	Plot	MET	Hancock17	Hancock	2017	282	1	5	2	15							38.6	6	66.7	15
NY163	167		Potato BI-1	MET	Plot	MET	Hancock17	Hancock	2017	283	2	5	3	15							65.9	4	65.2	13
AORTX09037-4W/Y	1614		Potato BI-1	MET	Plot	MET	Hancock17	Hancock	2017	284	2	5	4	15							71.5	4	66.4	13
NY168	739		Potato BI-1	MET	Plot	MET	Hancock17	Hancock	2017	285	1	5	5	15							50.5	4	68	15
Lamoka	108		Potato BI-1	MET	Plot	MET	Hancock17	Hancock	2017	286	5	5	6	15							60.3	6	61.4	12
MSAFB635-3	723		Potato BI-1	MET	Plot	MET	Hancock17	Hancock	2017	287	1	5	7	15							49.5	4	63.1	15
CO11048-8W	716		Potato BI-1	MET	Plot	MET	Hancock17	Hancock	2017	288	1	5	8	15							55.2	5	66.8	15
NY165	421		Potato BI-1	MET	Plot	MET	Hancock17	Hancock	2017	289	2	5	9	15							74.4	3	61.4	13
MSW294-1	1627		Potato BI-1	MET	Plot	MET	Hancock17	Hancock	2017	290	1	5	10	15							57.4	5	61.2	13
Petoskey	1023		Potato BI-1	MET	Plot	MET	Hancock17	Hancock	2017	291	1	5	11	15							42.5	5	65.2	14
MSAFB618-3	721		Potato BI-1	MET	Plot	MET	Hancock17	Hancock	2017	292	1	5	12	15							71.9	6	70.4	11
MSAFB614-6	720		Potato BI-1	MET	Plot	MET	Hancock17	Hancock	2017	293	1	5	13	15							71.9	6	66.7	12
NDTX113467CB-1W	1628		Potato BI-1	MET	Plot	MET	Hancock17	Hancock	2017	294	1	5	14	15							55.8	3	66.4	15
ND113386Ab-5	1629		Potato BI-1	MET	Plot	MET	Hancock17	Hancock	2017	295	1	5	15	15							52	3	61.6	14
CO11087-1W	717		Potato BI-1	MET	Plot	MET	Hancock17	Hancock	2017	296	1	5	16	15							44	5	66.4	14
ND113278-3	1572		Potato BI-1	MET	Plot	MET	Hancock17	Hancock	2017	297	1	5	17	15							50.7	2	59.7	14
MSZ269-18	737		Potato BI-1	MET	Plot	MET	Hancock17	Hancock	2017	298	1	5	18	15							44.5	3	65	15
AOR11484-2	345		Potato BI-1	MET	Plot	MET	Hancock17	Hancock	2017	299	2	5	19	15							62.1	1	65.7	15
ND12180ABC-8	1630		Potato BI-1	MET	Plot	MET	Hancock17	Hancock	2017	300	1	5	20	15							52.8	3	66.3	15
CO10076-4W	378		Potato BI-1	MET	Plot	MET	Hancock17	Hancock	2017	301	2	5	1	16							51.1	4	65.4	13
NC473-2	415		Potato BI-1	MET	Plot	MET	Hancock17	Hancock	2017	302	2	5	2	16							66.7	5	67.7	15
MSV380-1	1480		Potato BI-1	MET	Plot	MET	Hancock17	Hancock	2017	303	1	5	3	16							42.3	5	63.8	14
AOR11470-1	1616		Potato BI-1	MET	Plot	MET	Hancock17	Hancock	2017	304	2	5	4	16							62.3	8	69.6	14
AF5484-3	91		Potato BI-1	MET	Plot	MET	Hancock17	Hancock	2017	305	2	5	5	16							77.8	5	66.2	13
MSV507-003	382		Potato BI-1	MET	Plot	MET	Hancock17	Hancock	2017	306	1	5	6	16							54.4	4	64.3	13
B2869-29	1535		Potato BI-1	MET	Plot	MET	Hancock17	Hancock	2017	307	2	5	7	16							49.4	4	64.4	15
MSAFB626-5	722		Potato BI-1	MET	Plot	MET	Hancock17	Hancock	2017	308	1	5	8	16							54	4	57.8	15
NYN6-2	743		Potato BI-1	MET	Plot	MET	Hancock17	Hancock	2017	309	1	5	9	16							83.2	6	64.7	14
BNC541-5	713		Potato BI-1	MET	Plot	MET	Hancock17	Hancock	2017	310	1	5	10	16							29.1	1	63.1	15
CO11023-9W	715		Potato BI-1	MET	Plot	MET	Hancock17	Hancock	2017	311	1	5	11	16							43	5	58.1	15
ND092018C-2	1631		Potato BI-1	MET	Plot	MET	Hancock17	Hancock	2017	312	1	5	12	16							44.5	2	65.8	14
MSV507-073	384		Potato BI-1	MET	Plot	MET	Hancock17	Hancock	2017	313	1	5	13	16							56.1	6	67.4	14
NDTX113030C-3W	1575		Potato BI-1	MET	Plot	MET	Hancock17	Hancock	2017	314	2	5	14	16							54.5	2	62.1	12
AOR11488-1	1615		Potato BI-1	MET	Plot	MET	Hancock17	Hancock	2017	315	2	5	15	16							50	3	59	14
ND124C-1	738		Potato BI-1	MET	Plot	MET	Hancock17	Hancock	2017	316	1	5	16	16							56.1	3	66.6	15
NDTX1244-3W/Y	1632		Potato BI-1	MET	Plot	MET	Hancock17	Hancock	2017	317	1	5	17	16							82.1	6	55.7	13
NYN24-2	741		Potato BI-1	MET	Plot	MET	Hancock17	Hancock	2017	318	1	5	18	16							62.2	5	66.7	14
MSZ118-1	1633		Potato BI-1	MET	Plot	MET	Hancock17	Hancock	2017	319	1	5	19	16							50.9	4	62.6	15
MSZ242-13	1563		Potato BI-1	MET	Plot	MET	Hancock17	Hancock	2017	320	2	5	20	16							49.7	5	66.3	14
AFC5687-2W	710		Potato BI-1	MET	Plot	MET	Hancock17	Hancock	2017	321	1	5	1	17							43.4	6	68.6	15
W12078-76	185		Potato BI-1	MET	Plot	MET	Hancock17	Hancock	2017	322	1	5	2	17							59.4	5	64.3	15
WAF13066-2	744		Potato BI-1	MET	Plot	MET	Hancock17	Hancock	2017	323	1	5	3	17							64.6	3	63	14
AF5563-2	325		Potato BI-1	MET	Plot	MET	Hancock17	Hancock	2017	324	2	5	4	17							42.3	3	65.2	14
MSZ052-02	1622		Potato BI-1	MET	Plot	MET	Hancock17	Hancock	2017	325	2	5	5	17							67.2	4	66.9	14
CO10073-7W	376		Potato BI-1	MET	Plot	MET	Hancock17	Hancock	2017	326	2	5	6	17							46.2	2	64.9	13
Snowden	98		Potato BI-1	MET	Plot	MET	Hancock17	Hancock	2017	327	5	5	7	17							58.5	3	67.4	14
MSZ042-7	1634		Potato BI-1	MET	Plot	MET	Hancock17	Hancock	2017	328	1	5	8	17							61.3	5	61.4	13
MSW474-1	1635		Potato BI-1	MET	Plot	MET	Hancock17	Hancock	2017	329	1	5	9	17							59.6	4	69.9	13
ND113509C-2	1636		Potato BI-1	MET	Plot	MET	Hancock17	Hancock	2017	330	1	5	10	17							47.5	1	66.2	15
NC470-3	413		Potato BI-1	MET	Plot	MET	Hancock17	Hancock	2017	331	2	5	11	17							74.3	8	59.8	14
AF5682-5	339		Potato BI-1	MET	Plot	MET	Hancock17	Hancock	2017	332	2	5	12	17							47.2	2	67.4	14
ND113278-3	1572		Potato BI-1	MET	Plot	MET	Hancock17	Hancock	2017	333	2	5	13	17							54.8	2	66.8	14
AORTX09037-5W/Y	1637		Potato BI-1	MET	Plot	MET	Hancock17	Hancock	2017	334	1	5	14	17							53.7	1	63.1	14
NDAF113491C-6	1638		Potato BI-1	MET	Plot	MET	Hancock17	Hancock	2017	335	1	5	15	17							51.5	5	61.5	15
AORTX10247-1W/Y	1594		Potato BI-1	MET	Plot	MET	Hancock17	Hancock	2017	336	2	5	16	17							44	4	62.9	14
AORTX09032-3W	1564		Potato BI-1	MET	Plot	MET	Hancock17	Hancock	2017	337	2	5	17	17							41.5	6	65.6	15
W10659-16	295		Potato BI-1	MET	Plot	MET	Hancock17	Hancock	2017	338	2	5	18	17							46.8	5	63.1	12
AF5583-3	93		Potato BI-1	MET	Plot	MET	Hancock17	Hancock	2017	339	2	5	19	17							41.5	5	65	15
MSV507-128	725		Potato BI-1	MET	Plot	MET	Hancock17	Hancock	2017	340	1	5	20	17							50.1	5	64.3	13
B3181-7	711		Potato BI-1	MET	Plot	MET	Hancock17	Hancock	2017	341	1	5	1	18							41.3	1	68.2	14
AF5429-3	84		Potato BI-1	MET	Plot	MET	Hancock17	Hancock	2017	342	2	5	2	18							61.5	3	63.7	13
Atlantic	34		Potato BI-1	MET	Plot	MET	Hancock17	Hancock	2017	343	5	5	3	18							56	4	NA	15
B3183-6	712		Potato BI-1	MET	Plot	MET	Hancock17	Hancock	2017	344	1	5	4	18							71.8	3	61.7	12
MSAFB611-5	719		Potato BI-1	MET	Plot	MET	Hancock17	Hancock	2017	345	1	5	5	18							43.3	4	70.1	14
BNC549-1	714		Potato BI-1	MET	Plot	MET	Hancock17	Hancock	2017	346	1	5	6	18							35.4	1	64.2	14
NDAF113470C-3	1587		Potato BI-1	MET	Plot	MET	Hancock17	Hancock	2017	347	2	5	7	18							64.4	3	66.3	15
NYL8-12	173		Potato BI-1	MET	Plot	MET	Hancock17	Hancock	2017	348	2	5	8	18							62.1	5	56.6	14
B3176-1	1639		Potato BI-1	MET	Plot	MET	Hancock17	Hancock	2017	349	1	5	9	18							56.6	5	62.4	15
BNC311-4	1540		Potato BI-1	MET	Plot	MET	Hancock17	Hancock	2017	350	2	5	10	18							60.1	2	64.3	15
MSZ052-11	1598		Potato BI-1	MET	Plot	MET	Hancock17	Hancock	2017	351	2	5	11	18							71.3	6	61.1	15
MSZ159-3	1640		Potato BI-1	MET	Plot	MET	Hancock17	Hancock	2017	352	1	5	12	18							56.2	2	65.7	13
AF5648-3	333		Potato BI-1	MET	Plot	MET	Hancock17	Hancock	2017	353	2	5	13	18							54.1	4	62.7	13
MSX542-2	731		Potato BI-1	MET	Plot	MET	Hancock17	Hancock	2017	354	1	5	14	18							44.4	4	68.2	15
ND0102642C-2	1641		Potato BI-1	MET	Plot	MET	Hancock17	Hancock	2017	355	1	5	15	18							51.4	3	69.5	14
ND0102642C-2	1641		Potato BI-1	MET	Plot	MET	Hancock17	Hancock	2017	356	2	5	16	18							61.2	3	66.9	12
ND12209C-3	1642		Potato BI-1	MET	Plot	MET	Hancock17	Hancock	2017	357	1	5	17	18							62.5	5	69.1	12
MSX345-6Y	728		Potato BI-1	MET	Plot	MET	Hancock17	Hancock	2017	358	1	5	18	18							53.3	6	59.9	13
AF5801-1	707		Potato BI-1	MET	Plot	MET	Hancock17	Hancock	2017	359	1	5	19	18							77.3	6	64.5	13
AF5825-3	708		Potato BI-1	MET	Plot	MET	Hancock17	Hancock	2017	360	1	5	20	18							57.3	4	65	14
AOR09034-3	97		Potato BI-1	MET	Plot	MET	Hancock17	Hancock	2017	361	2	5	1	19							79	3	64.3	13
W15165-1	767		Potato BI-1	MET	Plot	MET	Hancock18	Hancock	2018	1	1	1	1	1							42.4	6	56.8	15
W15NYR10-7	784		Potato BI-1	MET	Plot	MET	Hancock18	Hancock	2018	2	1	1	2	1							44.6	6	57.6	14
Hodag	174		Potato BI-1	MET	Plot	MET	Hancock18	Hancock	2018	3	1	1	3	1							40.4	5	53.5	15
W15200-3	774		Potato BI-1	MET	Plot	MET	Hancock18	Hancock	2018	4	1	1	4	1							46.9	4	53.6	12
W15121-5	748		Potato BI-1	MET	Plot	MET	Hancock18	Hancock	2018	5	1	1	5	1							61	2	57.1	15
W15174-1	769		Potato BI-1	MET	Plot	MET	Hancock18	Hancock	2018	6	1	1	6	1							41.8	4	45.1	13
W15150-3	762		Potato BI-1	MET	Plot	MET	Hancock18	Hancock	2018	7	1	1	7	1							59.6	3	55.8	15
W14NYQ38-8	561		Potato BI-1	MET	Plot	MET	Hancock18	Hancock	2018	8	1	1	8	1							41.5	6	50.9	14
W15156-2	765		Potato BI-1	MET	Plot	MET	Hancock18	Hancock	2018	9	1	1	9	1							38.7	2	47.2	15
W15193-1	772		Potato BI-1	MET	Plot	MET	Hancock18	Hancock	2018	10	1	1	10	1							41	3	57.3	13
W14187-21	629		Potato BI-1	MET	Plot	MET	Hancock18	Hancock	2018	11	1	1	11	1							65.3	4	58.5	15
W15NYR9-8	791		Potato BI-1	MET	Plot	MET	Hancock18	Hancock	2018	12	1	1	12	1							54.9	7	50.5	13
W15151-9	763		Potato BI-1	MET	Plot	MET	Hancock18	Hancock	2018	13	1	1	13	1							64.9	3	55.2	15
W15NYR11-13	786		Potato BI-1	MET	Plot	MET	Hancock18	Hancock	2018	14	1	1	14	1							55.3	6	54.2	15
W15220-1	780		Potato BI-1	MET	Plot	MET	Hancock18	Hancock	2018	15	1	1	15	1							55.9	4	44.9	14
W15184-4	770		Potato BI-1	MET	Plot	MET	Hancock18	Hancock	2018	16	1	1	16	1							58.6	2	58.4	15
W15130-6	757		Potato BI-1	MET	Plot	MET	Hancock18	Hancock	2018	17	1	1	17	1							41	1	57.4	13
W15209-4	778		Potato BI-1	MET	Plot	MET	Hancock18	Hancock	2018	18	1	1	18	1							50.5	2	51.3	15
W15194-4	773		Potato BI-1	MET	Plot	MET	Hancock18	Hancock	2018	19	1	1	19	1							29.2	3	58.7	15
W14AF5949-2	538		Potato BI-1	MET	Plot	MET	Hancock18	Hancock	2018	20	1	1	20	1							46.5	4	49.9	15
W15NYR5-3	790		Potato BI-1	MET	Plot	MET	Hancock18	Hancock	2018	21	1	1	1	2							31	3	57.7	15
Atlantic	34		Potato BI-1	MET	Plot	MET	Hancock18	Hancock	2018	22	1	1	2	2							55.7	4	54.6	15
W15122-5	751		Potato BI-1	MET	Plot	MET	Hancock18	Hancock	2018	23	1	1	3	2							46.8	5	53.8	15
W15200-7	775		Potato BI-1	MET	Plot	MET	Hancock18	Hancock	2018	24	1	1	4	2							NA	4	50.8	5
W15214-1	779		Potato BI-1	MET	Plot	MET	Hancock18	Hancock	2018	25	1	1	5	2							48.9	2	59.3	15
W15116-4	745		Potato BI-1	MET	Plot	MET	Hancock18	Hancock	2018	26	1	1	6	2							52.1	3	57.1	15
W15151-4	1643		Potato BI-1	MET	Plot	MET	Hancock18	Hancock	2018	27	1	1	7	2							51.2	5	55.6	15
W14AF6003-2	598		Potato BI-1	MET	Plot	MET	Hancock18	Hancock	2018	28	1	1	8	2							52.1	6	60.9	14
W15126-2	756		Potato BI-1	MET	Plot	MET	Hancock18	Hancock	2018	29	1	1	9	2							44.9	4	59	15
W15158-15	766		Potato BI-1	MET	Plot	MET	Hancock18	Hancock	2018	30	1	1	10	2							NA	6	55.2	5
W15150-12	761		Potato BI-1	MET	Plot	MET	Hancock18	Hancock	2018	31	1	1	11	2							51.9	5	49.8	14
W15125-2	754		Potato BI-1	MET	Plot	MET	Hancock18	Hancock	2018	32	1	1	12	2							51.1	4	54.3	15
W15125-12	753		Potato BI-1	MET	Plot	MET	Hancock18	Hancock	2018	33	1	1	13	2							53.5	4	47	15
W15NYR10-3	783		Potato BI-1	MET	Plot	MET	Hancock18	Hancock	2018	34	1	1	14	2							27.2	3	57.6	14
W14184-7	580		Potato BI-1	MET	Plot	MET	Hancock18	Hancock	2018	35	1	1	15	2							43.7	5	53.6	15
W14NYQ9-2	654		Potato BI-1	MET	Plot	MET	Hancock18	Hancock	2018	36	1	1	16	2							71.7	5	52.8	15
W14NYQ29-5	607		Potato BI-1	MET	Plot	MET	Hancock18	Hancock	2018	37	1	1	17	2							47.7	4	55	15
W15205-2	777		Potato BI-1	MET	Plot	MET	Hancock18	Hancock	2018	38	1	1	18	2							42.5	4	59.1	14
W15152-2	764		Potato BI-1	MET	Plot	MET	Hancock18	Hancock	2018	39	1	1	19	2							46.8	5	51.7	15
W15125-5	755		Potato BI-1	MET	Plot	MET	Hancock18	Hancock	2018	40	1	1	20	2							65.1	3	58.4	15
W15190-6	771		Potato BI-1	MET	Plot	MET	Hancock18	Hancock	2018	41	1	1	1	3							50.5	5	52.9	15
W15119-15	746		Potato BI-1	MET	Plot	MET	Hancock18	Hancock	2018	42	1	1	2	3							60.5	3	58.2	15
W15120-4	747		Potato BI-1	MET	Plot	MET	Hancock18	Hancock	2018	43	1	1	3	3							36.1	2	51.8	15
W15149-8	760		Potato BI-1	MET	Plot	MET	Hancock18	Hancock	2018	44	1	1	4	3							NA	5	48	9
W15NYR16-2	787		Potato BI-1	MET	Plot	MET	Hancock18	Hancock	2018	45	1	1	5	3							62	6	60.5	15
Snowden	98		Potato BI-1	MET	Plot	MET	Hancock18	Hancock	2018	46	1	1	6	3							54.1	3	54.8	15
W15204-8	776		Potato BI-1	MET	Plot	MET	Hancock18	Hancock	2018	47	1	1	7	3							52.8	2	51.1	15
W14084-1	620		Potato BI-1	MET	Plot	MET	Hancock18	Hancock	2018	48	1	1	8	3							50.3	2	61.1	15
Lamoka	108		Potato BI-1	MET	Plot	MET	Hancock18	Hancock	2018	49	1	1	9	3							42.1	3	63.8	15
W15225-1	781		Potato BI-1	MET	Plot	MET	Hancock18	Hancock	2018	50	1	1	10	3							62.5	6	50.1	15
W15144-6	758		Potato BI-1	MET	Plot	MET	Hancock18	Hancock	2018	51	1	1	11	3							45.1	4	56.8	15
W15121-6	749		Potato BI-1	MET	Plot	MET	Hancock18	Hancock	2018	52	1	1	12	3							58.7	2	51.1	15
W14NYQ3-1	646		Potato BI-1	MET	Plot	MET	Hancock18	Hancock	2018	53	1	1	13	3							49.7	2	54.1	15
W15149-6	759		Potato BI-1	MET	Plot	MET	Hancock18	Hancock	2018	54	1	1	14	3							35.3	3	50.8	15
W15121-8	750		Potato BI-1	MET	Plot	MET	Hancock18	Hancock	2018	55	1	1	15	3							54.9	4	47.6	15
W15165-15	768		Potato BI-1	MET	Plot	MET	Hancock18	Hancock	2018	56	1	1	16	3							37.5	5	57.1	15
W15212-11	825		Potato BI-1	MET	Plot	MET	Hancock18	Hancock	2018	57	1	2	17	3							45	3	56.3	15
W15NYR10-6	828		Potato BI-1	MET	Plot	MET	Hancock18	Hancock	2018	58	1	2	18	3							45.1	2	54.8	15
W15168-3	814		Potato BI-1	MET	Plot	MET	Hancock18	Hancock	2018	59	1	2	19	3							NA	3	53.2	9
Hodag	174		Potato BI-1	MET	Plot	MET	Hancock18	Hancock	2018	60	2	2	20	3							41.8	5	50.8	13
W15161-2	809		Potato BI-1	MET	Plot	MET	Hancock18	Hancock	2018	61	1	2	1	4							40.9	3	63.1	15
W15165-3	813		Potato BI-1	MET	Plot	MET	Hancock18	Hancock	2018	62	1	2	2	4							44.4	3	55.7	15
W15165-16	812		Potato BI-1	MET	Plot	MET	Hancock18	Hancock	2018	63	1	2	3	4							40.3	2	49.8	15
W15180-10	816		Potato BI-1	MET	Plot	MET	Hancock18	Hancock	2018	64	1	2	4	4							38.6	4	55.7	15
W15118-3	794		Potato BI-1	MET	Plot	MET	Hancock18	Hancock	2018	65	1	2	5	4							64.9	4	55.9	15
W14NYQ23-11	606		Potato BI-1	MET	Plot	MET	Hancock18	Hancock	2018	66	1	2	6	4							29.4	5	54.3	14
W15144-23	800		Potato BI-1	MET	Plot	MET	Hancock18	Hancock	2018	67	1	2	7	4							33.6	3	54.8	15
W15121-4	795		Potato BI-1	MET	Plot	MET	Hancock18	Hancock	2018	68	1	2	8	4							46	4	52	15
W15NYR9-3	831		Potato BI-1	MET	Plot	MET	Hancock18	Hancock	2018	69	1	2	9	4							42.6	2	59.9	15
W15161-8	810		Potato BI-1	MET	Plot	MET	Hancock18	Hancock	2018	70	1	2	10	4							NA	4	54.8	9
W14AF5992-2	1603		Potato BI-1	MET	Plot	MET	Hancock18	Hancock	2018	71	1	2	11	4							62.9	4	55.4	15
W15158-21	808		Potato BI-1	MET	Plot	MET	Hancock18	Hancock	2018	72	1	2	12	4							41.2	3	56.2	13
W15169-2	815		Potato BI-1	MET	Plot	MET	Hancock18	Hancock	2018	73	1	2	13	4							32.1	4	57.4	15
W15199-2	822		Potato BI-1	MET	Plot	MET	Hancock18	Hancock	2018	74	1	2	14	4							61.3	3	48.4	15
W15183-1	818		Potato BI-1	MET	Plot	MET	Hancock18	Hancock	2018	75	1	2	15	4							32.3	3	51	15
W15211-7	824		Potato BI-1	MET	Plot	MET	Hancock18	Hancock	2018	76	1	2	16	4							46.6	2	44.8	11
W14190-15	530		Potato BI-1	MET	Plot	MET	Hancock18	Hancock	2018	77	1	2	17	4							44.5	2	53.4	14
Lamoka	108		Potato BI-1	MET	Plot	MET	Hancock18	Hancock	2018	78	2	2	18	4							36.5	3	62.5	15
W15200-8	823		Potato BI-1	MET	Plot	MET	Hancock18	Hancock	2018	79	1	2	19	4							NA	2	55.4	8
W14NYQ38-14	610		Potato BI-1	MET	Plot	MET	Hancock18	Hancock	2018	80	1	2	20	4							63.6	6	55.8	15
Snowden	98		Potato BI-1	MET	Plot	MET	Hancock18	Hancock	2018	81	2	2	1	5							51.7	3	56.5	15
W15151-1	805		Potato BI-1	MET	Plot	MET	Hancock18	Hancock	2018	82	1	2	2	5							47.2	4	53.2	15
W15142-6	799		Potato BI-1	MET	Plot	MET	Hancock18	Hancock	2018	83	1	2	3	5							50	4	59.6	14
W15116-8	792		Potato BI-1	MET	Plot	MET	Hancock18	Hancock	2018	84	1	2	4	5							52.8	3	52.3	15
W15158-14	807		Potato BI-1	MET	Plot	MET	Hancock18	Hancock	2018	85	1	2	5	5							42	3	50.3	15
W15180-12	817		Potato BI-1	MET	Plot	MET	Hancock18	Hancock	2018	86	1	2	6	5							31.1	5	46.4	14
W15NYR19-1	829		Potato BI-1	MET	Plot	MET	Hancock18	Hancock	2018	87	1	2	7	5							30.6	1	61.2	15
W14186-21	582		Potato BI-1	MET	Plot	MET	Hancock18	Hancock	2018	88	1	2	8	5							40.5	3	52.7	15
W15161-7	1644		Potato BI-1	MET	Plot	MET	Hancock18	Hancock	2018	89	1	2	9	5							22.5	1	61.3	15
W15NYR9-6	832		Potato BI-1	MET	Plot	MET	Hancock18	Hancock	2018	90	1	2	10	5							41.7	4	59	15
W15184-22	819		Potato BI-1	MET	Plot	MET	Hancock18	Hancock	2018	91	1	2	11	5							45.9	3	57.4	15
W14AF6018-1	599		Potato BI-1	MET	Plot	MET	Hancock18	Hancock	2018	92	1	2	12	5							35.8	3	56	15
W15218-1	826		Potato BI-1	MET	Plot	MET	Hancock18	Hancock	2018	93	1	2	13	5							NA	6	50.4	8
W15164-2	811		Potato BI-1	MET	Plot	MET	Hancock18	Hancock	2018	94	1	2	14	5							45.2	4	49.8	13
W14183-2	623		Potato BI-1	MET	Plot	MET	Hancock18	Hancock	2018	95	1	2	15	5							67.9	3	53.8	15
W15198-1	821		Potato BI-1	MET	Plot	MET	Hancock18	Hancock	2018	96	1	2	16	5							29.6	1	53.6	15
W15225-4	827		Potato BI-1	MET	Plot	MET	Hancock18	Hancock	2018	97	1	2	17	5							39.4	1	53.6	15
Atlantic	34		Potato BI-1	MET	Plot	MET	Hancock18	Hancock	2018	98	2	2	18	5							46.9	5	NA	15
W15138-3	798		Potato BI-1	MET	Plot	MET	Hancock18	Hancock	2018	99	1	2	19	5							31.3	3	56.9	15
W15144-9	801		Potato BI-1	MET	Plot	MET	Hancock18	Hancock	2018	100	1	2	20	5							51	5	52.2	12
W15149-1	803		Potato BI-1	MET	Plot	MET	Hancock18	Hancock	2018	101	1	2	1	6							32.7	2	55.8	15
W15125-10	796		Potato BI-1	MET	Plot	MET	Hancock18	Hancock	2018	102	1	2	2	6							55.3	2	58.4	15
W15151-6	806		Potato BI-1	MET	Plot	MET	Hancock18	Hancock	2018	103	1	2	3	6							42	4	55.1	15
W14NYQ4-1	562		Potato BI-1	MET	Plot	MET	Hancock18	Hancock	2018	104	1	2	4	6							54.9	4	56.4	15
W15184-23	820		Potato BI-1	MET	Plot	MET	Hancock18	Hancock	2018	105	1	2	5	6							39	4	51.6	15
W15145-6	802		Potato BI-1	MET	Plot	MET	Hancock18	Hancock	2018	106	1	2	6	6							42.2	2	55.1	14
W15149-2	804		Potato BI-1	MET	Plot	MET	Hancock18	Hancock	2018	107	1	2	7	6							24.1	1	48.2	15
W15117-6	793		Potato BI-1	MET	Plot	MET	Hancock18	Hancock	2018	108	1	2	8	6							49.6	5	55.7	15
W15NYR5-2	830		Potato BI-1	MET	Plot	MET	Hancock18	Hancock	2018	109	1	2	9	6							48.7	5	62	15
W14NYQ28-3	556		Potato BI-1	MET	Plot	MET	Hancock18	Hancock	2018	110	1	2	10	6							56.5	7	62.4	15
W15126-3	797		Potato BI-1	MET	Plot	MET	Hancock18	Hancock	2018	111	1	2	11	6							NA	4	56.9	9
W15184-8	859		Potato BI-1	MET	Plot	MET	Hancock18	Hancock	2018	112	1	3	12	6							38.7	2	57.6	15
W15NYR10-8	869		Potato BI-1	MET	Plot	MET	Hancock18	Hancock	2018	113	1	3	13	6							50.3	5	56.3	13
W15202-4	861		Potato BI-1	MET	Plot	MET	Hancock18	Hancock	2018	114	1	3	14	6							38.9	3	53.3	15
W15NYR11-8	871		Potato BI-1	MET	Plot	MET	Hancock18	Hancock	2018	115	1	3	15	6							52.5	5	51.9	15
W15142-8	842		Potato BI-1	MET	Plot	MET	Hancock18	Hancock	2018	116	1	3	16	6							41.9	1	55.3	15
W15170-3	855		Potato BI-1	MET	Plot	MET	Hancock18	Hancock	2018	117	1	3	17	6							62	4	57.6	15
W14187-2	525		Potato BI-1	MET	Plot	MET	Hancock18	Hancock	2018	118	1	3	18	6							33.8	2	55	14
W15156-1	849		Potato BI-1	MET	Plot	MET	Hancock18	Hancock	2018	119	1	3	19	6							37.9	5	53.1	15
W15184-2	856		Potato BI-1	MET	Plot	MET	Hancock18	Hancock	2018	120	1	3	20	6							48.3	2	52.7	15
W15147-19	846		Potato BI-1	MET	Plot	MET	Hancock18	Hancock	2018	121	1	3	1	7							34	3	55.9	13
W15212-5	863		Potato BI-1	MET	Plot	MET	Hancock18	Hancock	2018	122	1	3	2	7							45.8	4	50.6	13
W15125-4	839		Potato BI-1	MET	Plot	MET	Hancock18	Hancock	2018	123	1	3	3	7							58.5	4	49	15
Lamoka	108		Potato BI-1	MET	Plot	MET	Hancock18	Hancock	2018	124	3	3	4	7							32.2	2	56.3	15
W14NYQ104-4	642		Potato BI-1	MET	Plot	MET	Hancock18	Hancock	2018	125	1	3	5	7							65.2	6	57.5	13
W15122-7	838		Potato BI-1	MET	Plot	MET	Hancock18	Hancock	2018	126	1	3	6	7							29.8	3	52.1	15
W15194-7	860		Potato BI-1	MET	Plot	MET	Hancock18	Hancock	2018	127	1	3	7	7							31.2	2	49.8	15
W15214-2	864		Potato BI-1	MET	Plot	MET	Hancock18	Hancock	2018	128	1	3	8	7							46.7	5	58.2	15
W15160-8	850		Potato BI-1	MET	Plot	MET	Hancock18	Hancock	2018	129	1	3	9	7							28.5	3	51.6	15
W15167-1	853		Potato BI-1	MET	Plot	MET	Hancock18	Hancock	2018	130	1	3	10	7							29.4	2	53.6	15
Snowden	98		Potato BI-1	MET	Plot	MET	Hancock18	Hancock	2018	131	3	3	11	7							48.4	4	51.2	15
W15143-3	1645		Potato BI-1	MET	Plot	MET	Hancock18	Hancock	2018	132	1	3	12	7							34.9	3	53.1	15
Hodag	174		Potato BI-1	MET	Plot	MET	Hancock18	Hancock	2018	133	3	3	13	7							39.1	2	50.5	15
W15119-24	835		Potato BI-1	MET	Plot	MET	Hancock18	Hancock	2018	134	1	3	14	7							41.2	3	56.5	15
W15AF6243-4	866		Potato BI-1	MET	Plot	MET	Hancock18	Hancock	2018	135	1	3	15	7							56.6	4	55.2	15
W15164-3	1646		Potato BI-1	MET	Plot	MET	Hancock18	Hancock	2018	136	1	3	16	7							50.2	5	56.6	15
W15204-9	862		Potato BI-1	MET	Plot	MET	Hancock18	Hancock	2018	137	1	3	17	7							46.7	4	59.1	15
Atlantic	34		Potato BI-1	MET	Plot	MET	Hancock18	Hancock	2018	138	3	3	18	7							51.1	4	54.8	15
W14NYQ29-6	645		Potato BI-1	MET	Plot	MET	Hancock18	Hancock	2018	139	1	3	19	7							31.2	3	57.6	12
W15151-2	848		Potato BI-1	MET	Plot	MET	Hancock18	Hancock	2018	140	1	3	20	7							39.7	3	47.4	15
W15184-27	857		Potato BI-1	MET	Plot	MET	Hancock18	Hancock	2018	141	1	3	1	8							36	3	57.1	15
W15126-9	840		Potato BI-1	MET	Plot	MET	Hancock18	Hancock	2018	142	1	3	2	8							49.8	4	55.8	15
W15NYR11-11	870		Potato BI-1	MET	Plot	MET	Hancock18	Hancock	2018	143	1	3	3	8							52.3	6	52.5	15
W15122-6	837		Potato BI-1	MET	Plot	MET	Hancock18	Hancock	2018	144	1	3	4	8							NA	2	48.8	9
W15121-9	836		Potato BI-1	MET	Plot	MET	Hancock18	Hancock	2018	145	1	3	5	8							55.1	1	52.6	15
W15149-7	847		Potato BI-1	MET	Plot	MET	Hancock18	Hancock	2018	146	1	3	6	8							61.3	4	53.3	11
W15214-3	865		Potato BI-1	MET	Plot	MET	Hancock18	Hancock	2018	147	1	3	7	8							48	4	50.4	15
W15144-32	845		Potato BI-1	MET	Plot	MET	Hancock18	Hancock	2018	148	1	3	8	8							NA	5	56.2	8
W15144-21	844		Potato BI-1	MET	Plot	MET	Hancock18	Hancock	2018	149	1	3	9	8							32.8	4	58.5	15
W15NYR10-5	868		Potato BI-1	MET	Plot	MET	Hancock18	Hancock	2018	150	1	3	10	8							45.1	4	52.1	12
W15161-5	1647		Potato BI-1	MET	Plot	MET	Hancock18	Hancock	2018	151	1	3	11	8							51.1	2	52.6	12
W14AF6037-5	601		Potato BI-1	MET	Plot	MET	Hancock18	Hancock	2018	152	1	3	12	8							41.6	2	53.1	15
W15184-6	858		Potato BI-1	MET	Plot	MET	Hancock18	Hancock	2018	153	1	3	13	8							43.6	4	55.5	15
W15119-1	834		Potato BI-1	MET	Plot	MET	Hancock18	Hancock	2018	154	1	3	14	8							45.7	3	53.7	15
W14184-5	519		Potato BI-1	MET	Plot	MET	Hancock18	Hancock	2018	155	1	3	15	8							55.2	3	54.1	15
W15NYR7-2	872		Potato BI-1	MET	Plot	MET	Hancock18	Hancock	2018	156	1	3	16	8							34.2	1	59.2	15
W15137-1	841		Potato BI-1	MET	Plot	MET	Hancock18	Hancock	2018	157	1	3	17	8							41.1	4	54.1	15
W15162-2	851		Potato BI-1	MET	Plot	MET	Hancock18	Hancock	2018	158	1	3	18	8							46.8	1	53.2	15
W15144-19	843		Potato BI-1	MET	Plot	MET	Hancock18	Hancock	2018	159	1	3	19	8							45.7	3	56.4	15
W15170-10	854		Potato BI-1	MET	Plot	MET	Hancock18	Hancock	2018	160	1	3	20	8							41.8	1	51.9	15
W15NYR10-4	867		Potato BI-1	MET	Plot	MET	Hancock18	Hancock	2018	161	1	3	1	9							48	3	60	15
W15116-1	833		Potato BI-1	MET	Plot	MET	Hancock18	Hancock	2018	162	1	3	2	9							48.5	4	NA	15
W14NYQ9-3	567		Potato BI-1	MET	Plot	MET	Hancock18	Hancock	2018	163	1	3	3	9							54.3	5	58.4	14
W14AF5997-1	640		Potato BI-1	MET	Plot	MET	Hancock18	Hancock	2018	164	1	3	4	9							42.1	5	52	14
W15162-4	852		Potato BI-1	MET	Plot	MET	Hancock18	Hancock	2018	165	1	3	5	9							40.2	3	52.4	15
W14NYQ4-5	563		Potato BI-1	MET	Plot	MET	Hancock18	Hancock	2018	166	1	3	6	9							50.2	5	59.7	14
W14AF5938-11	635		Potato BI-1	MET	Plot	MET	Hancock18	Hancock	2018	167	1	3	7	9							44	1	57.8	15
AF5677-4	874		Potato BI-1	MET	Plot	MET	Hancock18	Hancock	2018	168	1	4	8	9							55.6	4	50.4	15
MSAA678-01	887		Potato BI-1	MET	Plot	MET	Hancock18	Hancock	2018	169	1	4	9	9							47.7	4	59.2	15
AOR12197-4	878		Potato BI-1	MET	Plot	MET	Hancock18	Hancock	2018	170	1	4	10	9							58.9	6	59.5	15
ND14437CAB-2	1648		Potato BI-1	MET	Plot	MET	Hancock18	Hancock	2018	171	1	4	11	9							40.4	5	52.7	13
MSAFB618-3	721		Potato BI-1	MET	Plot	MET	Hancock18	Hancock	2018	172	1	4	12	9							38.6	5	56.8	15
Snowden	98		Potato BI-1	MET	Plot	MET	Hancock18	Hancock	2018	173	4	4	13	9							50.5	4	61.9	15
AF5938-6	875		Potato BI-1	MET	Plot	MET	Hancock18	Hancock	2018	174	1	4	14	9							54.7	6	58.4	15
MSAFB618-2	678		Potato BI-1	MET	Plot	MET	Hancock18	Hancock	2018	175	1	4	15	9							42	4	59.1	15
Atlantic	34		Potato BI-1	MET	Plot	MET	Hancock18	Hancock	2018	176	4	4	16	9							52.4	4	55.9	15
MSAFB610-2	890		Potato BI-1	MET	Plot	MET	Hancock18	Hancock	2018	177	1	4	17	9							48.3	6	53.9	15
AF5825-3	708		Potato BI-1	MET	Plot	MET	Hancock18	Hancock	2018	178	1	4	18	9							61.1	4	56.4	15
CO11023-9W	715		Potato BI-1	MET	Plot	MET	Hancock18	Hancock	2018	179	1	4	19	9							39.1	7	53.4	13
Lamoka	108		Potato BI-1	MET	Plot	MET	Hancock18	Hancock	2018	180	4	4	20	9							34.9	3	60	15
WAF14187-5	1649		Potato BI-1	MET	Plot	MET	Hancock18	Hancock	2018	181	1	4	1	10							52.7	4	58.4	15
MSAA556-03Y	886		Potato BI-1	MET	Plot	MET	Hancock18	Hancock	2018	182	1	4	2	10							43.8	4	56	15
MSZ042-7	1634		Potato BI-1	MET	Plot	MET	Hancock18	Hancock	2018	183	1	4	3	10							53	4	58.9	14
MSAFB635-3	723		Potato BI-1	MET	Plot	MET	Hancock18	Hancock	2018	184	1	4	4	10							65.4	3	58	15
MSAA290-02	881		Potato BI-1	MET	Plot	MET	Hancock18	Hancock	2018	185	1	4	5	10							37.5	7	47.8	12
MSZ022-16	692		Potato BI-1	MET	Plot	MET	Hancock18	Hancock	2018	186	1	4	6	10							48.9	5	60.1	15
NYP103-22	893		Potato BI-1	MET	Plot	MET	Hancock18	Hancock	2018	187	1	4	7	10							56	3	58.7	10
MSAA342-02	1650		Potato BI-1	MET	Plot	MET	Hancock18	Hancock	2018	188	1	4	8	10							NA	8	55.6	7
MSV507-003	382		Potato BI-1	MET	Plot	MET	Hancock18	Hancock	2018	189	1	4	9	10							32.5	3	57.1	15
NDTX1246-3W	1651		Potato BI-1	MET	Plot	MET	Hancock18	Hancock	2018	190	1	4	10	10							47	6	58.4	14
AF5563-5	655		Potato BI-1	MET	Plot	MET	Hancock18	Hancock	2018	191	1	4	11	10							47.8	5	59.6	15
MSAA328-04	882		Potato BI-1	MET	Plot	MET	Hancock18	Hancock	2018	192	1	4	12	10							55.5	5	59.8	14
MSY156-2	691		Potato BI-1	MET	Plot	MET	Hancock18	Hancock	2018	193	1	4	13	10							60	7	55.5	15
MSAA072-05	879		Potato BI-1	MET	Plot	MET	Hancock18	Hancock	2018	194	1	4	14	10							40	4	61.8	15
COTX12428-1W	1621		Potato BI-1	MET	Plot	MET	Hancock18	Hancock	2018	195	1	4	15	10							NA	4	50.1	6
AFC5687-2W	710		Potato BI-1	MET	Plot	MET	Hancock18	Hancock	2018	196	1	4	16	10							45.2	3	57.1	15
AF6027-2	877		Potato BI-1	MET	Plot	MET	Hancock18	Hancock	2018	197	1	4	17	10							55.4	3	61.3	15
MSV507-012	682		Potato BI-1	MET	Plot	MET	Hancock18	Hancock	2018	198	1	4	18	10							31.8	5	56.2	11
Pike	49		Potato BI-1	MET	Plot	MET	Hancock18	Hancock	2018	199	1	4	19	10							51.1	8	60	14
W9968-5	302		Potato BI-1	MET	Plot	MET	Hancock18	Hancock	2018	200	1	4	20	10							56.5	6	55.4	15
ND113307C-3	419		Potato BI-1	MET	Plot	MET	Hancock18	Hancock	2018	201	1	4	1	11							48.5	4	53	15
MSW004-1	1606		Potato BI-1	MET	Plot	MET	Hancock18	Hancock	2018	202	1	4	2	11							56.9	6	50.6	15
W13058-4	1556		Potato BI-1	MET	Plot	MET	Hancock18	Hancock	2018	203	1	4	3	11							51.8	5	57.8	15
MSAFB610-4	675		Potato BI-1	MET	Plot	MET	Hancock18	Hancock	2018	204	1	4	4	11							74	6	57.8	15
B3183-6	712		Potato BI-1	MET	Plot	MET	Hancock18	Hancock	2018	205	1	4	5	11							61.4	5	60.3	15
CO10073-7W	376		Potato BI-1	MET	Plot	MET	Hancock18	Hancock	2018	206	1	4	6	11							58.3	3	59.2	15
Petoskey	1023		Potato BI-1	MET	Plot	MET	Hancock18	Hancock	2018	207	1	4	7	11							26.7	2	60.1	15
CO10076-4W	378		Potato BI-1	MET	Plot	MET	Hancock18	Hancock	2018	208	1	4	8	11							47.3	3	58.6	15
MSX111-3	687		Potato BI-1	MET	Plot	MET	Hancock18	Hancock	2018	209	1	4	9	11							70.5	8	63.3	14
OR09256-2	1498		Potato BI-1	MET	Plot	MET	Hancock18	Hancock	2018	210	1	4	10	11							65.4	6	56.8	10
NY165	421		Potato BI-1	MET	Plot	MET	Hancock18	Hancock	2018	211	1	4	11	11							65.5	5	62.7	15
A11516-1C	873		Potato BI-1	MET	Plot	MET	Hancock18	Hancock	2018	212	1	4	12	11							45.7	3	52.4	15
W13057-3	433		Potato BI-1	MET	Plot	MET	Hancock18	Hancock	2018	213	1	4	13	11							64.9	4	59.5	15
MSZ242-13	1563		Potato BI-1	MET	Plot	MET	Hancock18	Hancock	2018	214	1	4	14	11							47.6	6	57.4	15
B2904-2	230		Potato BI-1	MET	Plot	MET	Hancock18	Hancock	2018	215	1	4	15	11							61.6	3	52.4	15
COTX12235-2W	1625		Potato BI-1	MET	Plot	MET	Hancock18	Hancock	2018	216	1	4	16	11							43.9	2	58.3	12
NYP118-6	895		Potato BI-1	MET	Plot	MET	Hancock18	Hancock	2018	217	1	4	17	11							77.8	3	55.9	14
ND14358AB-1	1652		Potato BI-1	MET	Plot	MET	Hancock18	Hancock	2018	218	1	4	18	11							50.4	5	57.6	15
NDAF113470C-3	1587		Potato BI-1	MET	Plot	MET	Hancock18	Hancock	2018	219	1	4	19	11							64.5	4	49.1	15
NCB3171-7	416		Potato BI-1	MET	Plot	MET	Hancock18	Hancock	2018	220	1	4	20	11							53.6	4	59.7	12
MSZ242-09	412		Potato BI-1	MET	Plot	MET	Hancock18	Hancock	2018	221	1	4	1	12							56.9	7	56.1	15
AORTX09037-5W/Y	1637		Potato BI-1	MET	Plot	MET	Hancock18	Hancock	2018	222	1	4	2	12							61.1	4	59.7	15
MSY022-2	1609		Potato BI-1	MET	Plot	MET	Hancock18	Hancock	2018	223	1	4	3	12							NA	6	50.9	9
AF5563-2	325		Potato BI-1	MET	Plot	MET	Hancock18	Hancock	2018	224	1	4	4	12							57.2	3	61.8	12
MSY041-1	734		Potato BI-1	MET	Plot	MET	Hancock18	Hancock	2018	225	1	4	5	12							61.6	7	57.9	15
CO11037-5W	671		Potato BI-1	MET	Plot	MET	Hancock18	Hancock	2018	226	1	4	6	12							51.9	6	55.8	15
CO11023-2W	670		Potato BI-1	MET	Plot	MET	Hancock18	Hancock	2018	227	1	4	7	12							38.4	6	58.4	12
WIA14067-1C	896		Potato BI-1	MET	Plot	MET	Hancock18	Hancock	2018	228	1	4	8	12							61.9	5	55.8	15
AOR09034-3	97		Potato BI-1	MET	Plot	MET	Hancock18	Hancock	2018	229	1	4	9	12							NA	7	54.7	5
NC470-3	413		Potato BI-1	MET	Plot	MET	Hancock18	Hancock	2018	230	1	4	10	12							NA	5	59.7	8
MSAFB605-4	889		Potato BI-1	MET	Plot	MET	Hancock18	Hancock	2018	231	1	4	11	12							54.3	5	59.9	15
NDTX12203AB-1W	1612		Potato BI-1	MET	Plot	MET	Hancock18	Hancock	2018	232	1	4	12	12							34.5	1	62.8	15
BNC544-2	666		Potato BI-1	MET	Plot	MET	Hancock18	Hancock	2018	233	1	4	13	12							35	2	59.6	15
ND12180ABC-8	1630		Potato BI-1	MET	Plot	MET	Hancock18	Hancock	2018	234	1	4	14	12							57.4	2	59.5	13
W13NYP19-2	498		Potato BI-1	MET	Plot	MET	Hancock18	Hancock	2018	235	1	4	15	12							63.6	5	63.9	15
W13069-5	452		Potato BI-1	MET	Plot	MET	Hancock18	Hancock	2018	236	1	4	16	12							31.9	3	57.9	15
NY169	892		Potato BI-1	MET	Plot	MET	Hancock18	Hancock	2018	237	1	4	17	12							63.1	2	62	15
MSX225-2	727		Potato BI-1	MET	Plot	MET	Hancock18	Hancock	2018	238	1	4	18	12							49.5	5	52.2	10
B3012-1	105		Potato BI-1	MET	Plot	MET	Hancock18	Hancock	2018	239	1	4	19	12							59.7	1	48.8	15
NDAF14437CAB-3	1653		Potato BI-1	MET	Plot	MET	Hancock18	Hancock	2018	240	1	4	20	12							30.4	4	58.5	14
W12078-76	185		Potato BI-1	MET	Plot	MET	Hancock18	Hancock	2018	241	1	4	1	13							54	6	60.4	12
AF5635-8	1597		Potato BI-1	MET	Plot	MET	Hancock18	Hancock	2018	242	1	4	2	13							59.1	6	60.2	15
NYP111-16	894		Potato BI-1	MET	Plot	MET	Hancock18	Hancock	2018	243	1	4	3	13							52.3	4	62.2	15
AORTX09144-2W	1623		Potato BI-1	MET	Plot	MET	Hancock18	Hancock	2018	244	1	4	4	13							46.6	6	54.2	14
ND14437CAB-1	1654		Potato BI-1	MET	Plot	MET	Hancock18	Hancock	2018	245	1	4	5	13							35.7	1	55.7	15
NDTX1244-3W/Y	1632		Potato BI-1	MET	Plot	MET	Hancock18	Hancock	2018	246	1	4	6	13							65.1	7	57.3	15
TX12483-6W	1655		Potato BI-1	MET	Plot	MET	Hancock18	Hancock	2018	247	1	4	7	13							25.7	2	57.7	15
NY166	891		Potato BI-1	MET	Plot	MET	Hancock18	Hancock	2018	248	1	4	8	13							61.2	4	60.7	15
MSAFB614-6	720		Potato BI-1	MET	Plot	MET	Hancock18	Hancock	2018	249	1	4	9	13							59.8	5	57.4	11
NDTX1246-5W/Y	1656		Potato BI-1	MET	Plot	MET	Hancock18	Hancock	2018	250	1	4	10	13							52.4	1	58.6	15
MSZ246-1	698		Potato BI-1	MET	Plot	MET	Hancock18	Hancock	2018	251	1	4	11	13							54.8	6	58.7	10
Lamoka	108		Potato BI-1	MET	Plot	MET	Hancock18	Hancock	2018	252	5	5	12	13							32	2	62.8	13
OR09256-2	1498		Potato BI-1	MET	Plot	MET	Hancock18	Hancock	2018	253	2	5	13	13							NA	3	58.3	9
B3305-1	901		Potato BI-1	MET	Plot	MET	Hancock18	Hancock	2018	254	1	5	14	13							44.8	4	58	12
CO11023-2W	670		Potato BI-1	MET	Plot	MET	Hancock18	Hancock	2018	255	2	5	15	13							47.6	6	57.4	12
MSAA313-01	917		Potato BI-1	MET	Plot	MET	Hancock18	Hancock	2018	256	1	5	16	13							NA	2	57.3	7
W12078-76	185		Potato BI-1	MET	Plot	MET	Hancock18	Hancock	2018	257	2	5	17	13							49	6	60.3	15
MSZ042-7	1634		Potato BI-1	MET	Plot	MET	Hancock18	Hancock	2018	258	2	5	18	13							37.4	4	59.1	15
Snowden	98		Potato BI-1	MET	Plot	MET	Hancock18	Hancock	2018	259	5	5	19	13							62.4	4	58.4	15
MSAFB618-3	721		Potato BI-1	MET	Plot	MET	Hancock18	Hancock	2018	260	2	5	20	13							44	6	59.6	15
B2904-2	230		Potato BI-1	MET	Plot	MET	Hancock18	Hancock	2018	261	2	5	1	14							54.8	3	49.8	15
NC470-3	413		Potato BI-1	MET	Plot	MET	Hancock18	Hancock	2018	262	2	5	2	14							57.4	7	57.8	12
CO10073-7W	376		Potato BI-1	MET	Plot	MET	Hancock18	Hancock	2018	263	2	5	3	14							51.8	4	56.3	15
AF6037-3	899		Potato BI-1	MET	Plot	MET	Hancock18	Hancock	2018	264	1	5	4	14							52.3	4	57.4	14
NDTX12203AB-1W	1612		Potato BI-1	MET	Plot	MET	Hancock18	Hancock	2018	265	2	5	5	14							40.6	4	56.7	12
NY170	926		Potato BI-1	MET	Plot	MET	Hancock18	Hancock	2018	266	1	5	6	14							63.3	6	61.5	15
ND122C-1	1657		Potato BI-1	MET	Plot	MET	Hancock18	Hancock	2018	267	1	5	7	14							46.3	3	59.4	15
NYOR14Q9-9	928		Potato BI-1	MET	Plot	MET	Hancock18	Hancock	2018	268	1	5	8	14							59.9	6	58.3	12
COOR13428-1	902		Potato BI-1	MET	Plot	MET	Hancock18	Hancock	2018	269	1	5	9	14							NA	2	62.9	9
AF6037-2	898		Potato BI-1	MET	Plot	MET	Hancock18	Hancock	2018	270	1	5	10	14							50.5	3	57.5	15
Pike	49		Potato BI-1	MET	Plot	MET	Hancock18	Hancock	2018	271	2	5	11	14							49	6	56.4	15
MSZ246-1	698		Potato BI-1	MET	Plot	MET	Hancock18	Hancock	2018	272	2	5	12	14							42.7	6	54.5	15
MSAFB618-2	678		Potato BI-1	MET	Plot	MET	Hancock18	Hancock	2018	273	2	5	13	14							26.9	6	61.3	15
W9968-5	302		Potato BI-1	MET	Plot	MET	Hancock18	Hancock	2018	274	2	5	14	14							57.4	7	53.5	15
A11520-1C	1658		Potato BI-1	MET	Plot	MET	Hancock18	Hancock	2018	275	1	5	15	14							58.2	3	51.4	15
MSX111-3	687		Potato BI-1	MET	Plot	MET	Hancock18	Hancock	2018	276	2	5	16	14							58.8	8	59.2	15
CO10076-4W	378		Potato BI-1	MET	Plot	MET	Hancock18	Hancock	2018	277	2	5	17	14							48.4	4	59	15
MSZ242-13	1563		Potato BI-1	MET	Plot	MET	Hancock18	Hancock	2018	278	2	5	18	14							35.9	5	62	15
MSAA076-04	906		Potato BI-1	MET	Plot	MET	Hancock18	Hancock	2018	279	1	5	19	14							49	4	47.8	14
B3297-1	1659		Potato BI-1	MET	Plot	MET	Hancock18	Hancock	2018	280	1	5	20	14							33.5	3	54.9	13
NYP116-6	932		Potato BI-1	MET	Plot	MET	Hancock18	Hancock	2018	281	1	5	1	15							63.9	7	59.8	15
NYP108-6	930		Potato BI-1	MET	Plot	MET	Hancock18	Hancock	2018	282	1	5	2	15							49.1	3	64	12
MSAFB626-8	680		Potato BI-1	MET	Plot	MET	Hancock18	Hancock	2018	283	1	5	3	15							48.8	5	43.7	15
Petoskey	1023		Potato BI-1	MET	Plot	MET	Hancock18	Hancock	2018	284	2	5	4	15							26.9	2	62.1	15
MSAA241-01	912		Potato BI-1	MET	Plot	MET	Hancock18	Hancock	2018	285	1	5	5	15							NA	5	42.3	8
MSAA260-03	913		Potato BI-1	MET	Plot	MET	Hancock18	Hancock	2018	286	1	5	6	15							48.1	7	56.6	12
NDTX1246-3W	1651		Potato BI-1	MET	Plot	MET	Hancock18	Hancock	2018	287	2	5	7	15							49.1	3	58.3	10
TX14695-2W	1660		Potato BI-1	MET	Plot	MET	Hancock18	Hancock	2018	288	1	5	8	15							45.4	6	57.7	11
MSY022-2	1609		Potato BI-1	MET	Plot	MET	Hancock18	Hancock	2018	289	2	5	9	15							46.5	4	43.3	12
MSZ022-16	692		Potato BI-1	MET	Plot	MET	Hancock18	Hancock	2018	290	2	5	10	15							47.7	6	56.6	12
NYN16-10	927		Potato BI-1	MET	Plot	MET	Hancock18	Hancock	2018	291	1	5	11	15							41	6	56.8	15
MSAA498-07	919		Potato BI-1	MET	Plot	MET	Hancock18	Hancock	2018	292	1	5	12	15							33.6	6	51.3	11
B3012-1	105		Potato BI-1	MET	Plot	MET	Hancock18	Hancock	2018	293	2	5	13	15							65.8	1	51.5	15
TX13580-1W	1661		Potato BI-1	MET	Plot	MET	Hancock18	Hancock	2018	294	1	5	14	15							NA	8	59.4	6
MSV507-012	682		Potato BI-1	MET	Plot	MET	Hancock18	Hancock	2018	295	2	5	15	15							24.5	2	52.1	14
MSAA091-01	911		Potato BI-1	MET	Plot	MET	Hancock18	Hancock	2018	296	1	5	16	15							NA	3	57.8	6
B3183-6	712		Potato BI-1	MET	Plot	MET	Hancock18	Hancock	2018	297	2	5	17	15							50.1	4	58	15
AF5563-5	655		Potato BI-1	MET	Plot	MET	Hancock18	Hancock	2018	298	2	5	18	15							38.3	3	61	15
NYP119-3	934		Potato BI-1	MET	Plot	MET	Hancock18	Hancock	2018	299	1	5	19	15							46.5	4	61.6	15
MSV507-003	382		Potato BI-1	MET	Plot	MET	Hancock18	Hancock	2018	300	2	5	20	15							31.7	4	60.5	14
NDA1448CAB-1C	1662		Potato BI-1	MET	Plot	MET	Hancock18	Hancock	2018	301	1	5	1	16							NA	5	55.9	9
MSY156-2	691		Potato BI-1	MET	Plot	MET	Hancock18	Hancock	2018	302	2	5	2	16							64	7	55.8	11
MSAA725-03	921		Potato BI-1	MET	Plot	MET	Hancock18	Hancock	2018	303	1	5	3	16							39.1	4	59.3	15
CO11037-5W	671		Potato BI-1	MET	Plot	MET	Hancock18	Hancock	2018	304	2	5	4	16							50.3	5	57.1	15
ND1221-1	1663		Potato BI-1	MET	Plot	MET	Hancock18	Hancock	2018	305	1	5	5	16							39.5	3	57.3	13
NYP103-1	929		Potato BI-1	MET	Plot	MET	Hancock18	Hancock	2018	306	1	5	6	16							71.6	6	61	15
MSAA271-05	915		Potato BI-1	MET	Plot	MET	Hancock18	Hancock	2018	307	1	5	7	16							50.3	5	55.7	14
AORTX09144-2W	1623		Potato BI-1	MET	Plot	MET	Hancock18	Hancock	2018	308	2	5	8	16							43.5	6	52.7	14
NDTX1244-3W/Y	1632		Potato BI-1	MET	Plot	MET	Hancock18	Hancock	2018	309	2	5	9	16							59.5	3	59.8	15
NYP114-1	931		Potato BI-1	MET	Plot	MET	Hancock18	Hancock	2018	310	1	5	10	16							58.6	7	60.4	13
ND102921C-3	1590		Potato BI-1	MET	Plot	MET	Hancock18	Hancock	2018	311	1	5	11	16							45.6	1	54.6	15
MSAFB619-2	924		Potato BI-1	MET	Plot	MET	Hancock18	Hancock	2018	312	1	5	12	16							57.7	8	55.1	15
NYP19-2	935		Potato BI-1	MET	Plot	MET	Hancock18	Hancock	2018	313	1	5	13	16							56.2	4	62.4	15
MSAFB614-4	676		Potato BI-1	MET	Plot	MET	Hancock18	Hancock	2018	314	1	5	14	16							50.6	4	52.5	15
Atlantic	34		Potato BI-1	MET	Plot	MET	Hancock18	Hancock	2018	315	5	5	15	16							43.5	5	55.8	15
AF5819-2	897		Potato BI-1	MET	Plot	MET	Hancock18	Hancock	2018	316	1	5	16	16							80.6	5	54.4	15
COTX12428-1W	1621		Potato BI-1	MET	Plot	MET	Hancock18	Hancock	2018	317	2	5	17	16							NA	5	55.6	6
NYP108-2	1664		Potato BI-1	MET	Plot	MET	Hancock18	Hancock	2018	318	1	5	18	16							69.4	4	59.2	15
BNC544-2	666		Potato BI-1	MET	Plot	MET	Hancock18	Hancock	2018	319	2	5	19	16							40.7	1	58.6	15
MSAFB609-5	923		Potato BI-1	MET	Plot	MET	Hancock18	Hancock	2018	320	1	5	20	16							58.3	4	56.8	15
AORTX09037-5W/Y	1637		Potato BI-1	MET	Plot	MET	Hancock18	Hancock	2018	321	2	5	1	17							48.7	4	60	15
MSAFB635-15	925		Potato BI-1	MET	Plot	MET	Hancock18	Hancock	2018	322	1	5	2	17							52.8	5	61.2	15
AFC5687-2W	710		Potato BI-1	MET	Plot	MET	Hancock18	Hancock	2018	323	2	5	3	17							46.2	6	57.7	12
W13058-19	439		Potato BI-1	MET	Plot	MET	Hancock18	Hancock	2018	324	1	5	4	17							30.9	5	57.9	15
COTX12235-2W	1625		Potato BI-1	MET	Plot	MET	Hancock18	Hancock	2018	325	2	5	5	17							32.4	5	57.3	15
AOR12197-4	878		Potato BI-1	MET	Plot	MET	Hancock18	Hancock	2018	326	2	5	6	17							63.9	4	54.4	10
MSY041-1	734		Potato BI-1	MET	Plot	MET	Hancock18	Hancock	2018	327	2	5	7	17							56.7	6	56	15
AF5563-2	325		Potato BI-1	MET	Plot	MET	Hancock18	Hancock	2018	328	2	5	8	17							52.6	3	60.5	11
ND1328YABC-1	1665		Potato BI-1	MET	Plot	MET	Hancock18	Hancock	2018	329	1	5	9	17							70.3	6	55.9	15
NY165	421		Potato BI-1	MET	Plot	MET	Hancock18	Hancock	2018	330	2	5	10	17							61.7	4	58	15
MSAFB609-12	922		Potato BI-1	MET	Plot	MET	Hancock18	Hancock	2018	331	1	5	11	17							32.7	4	58.3	15
ND12180ABC-8	1630		Potato BI-1	MET	Plot	MET	Hancock18	Hancock	2018	332	2	5	12	17							52	3	60.8	15
MSAA038-09Y	903		Potato BI-1	MET	Plot	MET	Hancock18	Hancock	2018	333	1	5	13	17							59	7	63.1	10
MSZ242-09	412		Potato BI-1	MET	Plot	MET	Hancock18	Hancock	2018	334	2	5	14	17							56.4	4	57.6	15
B3296-3	1666		Potato BI-1	MET	Plot	MET	Hancock18	Hancock	2018	335	1	5	15	17							40.9	2	55	15
NDAF113470C-3	1587		Potato BI-1	MET	Plot	MET	Hancock18	Hancock	2018	336	2	5	16	17							55.6	4	49.4	15
NCB3171-7	416		Potato BI-1	MET	Plot	MET	Hancock18	Hancock	2018	337	2	5	17	17							46.2	3	53.6	15
MSX225-2	727		Potato BI-1	MET	Plot	MET	Hancock18	Hancock	2018	338	2	5	18	17							36.9	4	55.1	11
NY168	739		Potato BI-1	MET	Plot	MET	Hancock18	Hancock	2018	339	1	5	19	17							57.1	6	61.5	15
W16100-19	940		Potato BI-1	MET	Plot	MET	Hancock19	Hancock	2019	1	1	1	1	1							48.2	5	57.3	14
W15199-2	822		Potato BI-1	MET	Plot	MET	Hancock19	Hancock	2019	2	1	1	2	1							70.7	6	54.8	14
W16102-3	952		Potato BI-1	MET	Plot	MET	Hancock19	Hancock	2019	3	1	1	3	1							57.7	4	58.2	15
W16090-2	1667		Potato BI-1	MET	Plot	MET	Hancock19	Hancock	2019	4	1	1	4	1							47	3	60.6	14
Hodag	174		Potato BI-1	MET	Plot	MET	Hancock19	Hancock	2019	5	1	1	5	1							77.9	5	58.3	15
W16100-50	948		Potato BI-1	MET	Plot	MET	Hancock19	Hancock	2019	6	1	1	6	1							50.8	7	64.5	15
W16130-78	1668		Potato BI-1	MET	Plot	MET	Hancock19	Hancock	2019	7	1	1	7	1							56.1	7	56.8	15
W15164-2	811		Potato BI-1	MET	Plot	MET	Hancock19	Hancock	2019	8	1	1	8	1							50.4	5	56	15
W15200-8	823		Potato BI-1	MET	Plot	MET	Hancock19	Hancock	2019	9	1	1	9	1							42.2	3	67.3	15
W15NYR9-6	832		Potato BI-1	MET	Plot	MET	Hancock19	Hancock	2019	10	1	1	10	1							38.6	4	66.3	14
W16100-13	939		Potato BI-1	MET	Plot	MET	Hancock19	Hancock	2019	11	1	1	11	1							55.1	4	59.2	15
W16111-3	1669		Potato BI-1	MET	Plot	MET	Hancock19	Hancock	2019	12	1	1	12	1							51.4	5	58.8	15
W15174-1	769		Potato BI-1	MET	Plot	MET	Hancock19	Hancock	2019	13	1	1	13	1							46.5	4	44.5	15
W16127-1	1670		Potato BI-1	MET	Plot	MET	Hancock19	Hancock	2019	14	1	1	14	1							45.5	6	62.4	13
W16100-22	1671		Potato BI-1	MET	Plot	MET	Hancock19	Hancock	2019	15	1	1	15	1							47.9	4	60.6	15
W15151-2	848		Potato BI-1	MET	Plot	MET	Hancock19	Hancock	2019	16	1	1	16	1							53	5	43.8	15
W16137-8	966		Potato BI-1	MET	Plot	MET	Hancock19	Hancock	2019	17	1	1	17	1							49.9	5	61.3	14
W16100-49	947		Potato BI-1	MET	Plot	MET	Hancock19	Hancock	2019	18	1	1	18	1							56.5	5	57.3	15
Snowden	98		Potato BI-1	MET	Plot	MET	Hancock19	Hancock	2019	19	1	1	19	1							60.1	5	63.9	15
Pinnacle	316		Potato BI-1	MET	Plot	MET	Hancock19	Hancock	2019	20	1	1	20	1							59.7	5	64.5	15
W16104-5	1672		Potato BI-1	MET	Plot	MET	Hancock19	Hancock	2019	21	1	1	1	2							54.1	7	59.3	15
W16131-15	1673		Potato BI-1	MET	Plot	MET	Hancock19	Hancock	2019	22	1	1	2	2							68.7	7	60.8	15
W16118-3	955		Potato BI-1	MET	Plot	MET	Hancock19	Hancock	2019	23	1	1	3	2							46.4	5	64.9	15
W16133-35	959		Potato BI-1	MET	Plot	MET	Hancock19	Hancock	2019	24	1	1	4	2							61.5	4	55.6	15
W16100-3	943		Potato BI-1	MET	Plot	MET	Hancock19	Hancock	2019	25	1	1	5	2							54.4	3	58.9	13
W16134-10	1674		Potato BI-1	MET	Plot	MET	Hancock19	Hancock	2019	26	1	1	6	2							40	6	61.6	15
W16101-11	950		Potato BI-1	MET	Plot	MET	Hancock19	Hancock	2019	27	1	1	7	2							43.7	4	55.7	14
W16100-38	944		Potato BI-1	MET	Plot	MET	Hancock19	Hancock	2019	28	1	1	8	2							39.4	3	60.8	15
W15NYR16-2	787		Potato BI-1	MET	Plot	MET	Hancock19	Hancock	2019	29	1	1	9	2							50.3	4	67.8	12
W16134-4	1675		Potato BI-1	MET	Plot	MET	Hancock19	Hancock	2019	30	1	1	10	2							53.6	4	59.5	15
W15162-2	851		Potato BI-1	MET	Plot	MET	Hancock19	Hancock	2019	31	1	1	11	2							34.6	2	58.1	14
Atlantic	34		Potato BI-1	MET	Plot	MET	Hancock19	Hancock	2019	32	1	1	12	2							56	6	47.9	15
W16098-12	937		Potato BI-1	MET	Plot	MET	Hancock19	Hancock	2019	33	1	1	13	2							36.6	4	51.4	15
W15NYR7-2	872		Potato BI-1	MET	Plot	MET	Hancock19	Hancock	2019	34	1	1	14	2							44.5	3	62.9	15
W15119-24	835		Potato BI-1	MET	Plot	MET	Hancock19	Hancock	2019	35	1	1	15	2							54	6	60.4	15
W16135-26	963		Potato BI-1	MET	Plot	MET	Hancock19	Hancock	2019	36	1	1	16	2							41.3	5	66	15
W16133-32	1676		Potato BI-1	MET	Plot	MET	Hancock19	Hancock	2019	37	1	1	17	2							38.3	3	62.6	15
W16105-1	954		Potato BI-1	MET	Plot	MET	Hancock19	Hancock	2019	38	1	1	18	2							48.5	3	58.1	15
W16130-69	957		Potato BI-1	MET	Plot	MET	Hancock19	Hancock	2019	39	1	1	19	2							57.9	6	53.8	15
W15200-3	774		Potato BI-1	MET	Plot	MET	Hancock19	Hancock	2019	40	1	1	20	2							45.2	5	NA	15
W16134-12	960		Potato BI-1	MET	Plot	MET	Hancock19	Hancock	2019	41	1	1	1	3							63.5	5	52	15
W15NYR11-13	786		Potato BI-1	MET	Plot	MET	Hancock19	Hancock	2019	42	1	1	2	3							55.9	6	62.4	15
W16AF6537-6	1677		Potato BI-1	MET	Plot	MET	Hancock19	Hancock	2019	43	1	1	3	3							46.7	5	56.5	15
W15NYR5-2	830		Potato BI-1	MET	Plot	MET	Hancock19	Hancock	2019	44	1	1	4	3							50.6	4	63.3	15
W15NYR11-8	871		Potato BI-1	MET	Plot	MET	Hancock19	Hancock	2019	45	1	1	5	3							62.6	6	64.3	15
W16102-6	953		Potato BI-1	MET	Plot	MET	Hancock19	Hancock	2019	46	1	1	6	3							58.8	4	59.5	15
W16099-11	938		Potato BI-1	MET	Plot	MET	Hancock19	Hancock	2019	47	1	1	7	3							51.7	6	60	15
W16135-12	962		Potato BI-1	MET	Plot	MET	Hancock19	Hancock	2019	48	1	1	8	3							39.4	3	57.7	15
W16100-29	942		Potato BI-1	MET	Plot	MET	Hancock19	Hancock	2019	49	1	1	9	3							69.6	4	61	15
W16100-39	945		Potato BI-1	MET	Plot	MET	Hancock19	Hancock	2019	50	1	1	10	3							46.8	4	53.8	14
W16101-15	951		Potato BI-1	MET	Plot	MET	Hancock19	Hancock	2019	51	1	1	11	3							50.1	6	59.3	15
W16103-4	1678		Potato BI-1	MET	Plot	MET	Hancock19	Hancock	2019	52	1	1	12	3							48.9	5	54.4	15
W16136-1	965		Potato BI-1	MET	Plot	MET	Hancock19	Hancock	2019	53	1	1	13	3							36.1	8	61.1	14
W16100-26	941		Potato BI-1	MET	Plot	MET	Hancock19	Hancock	2019	54	1	1	14	3							42	2	51.5	15
W15NYR9-8	791		Potato BI-1	MET	Plot	MET	Hancock19	Hancock	2019	55	1	1	15	3							57.7	3	59.9	14
W16NYS2-4	969		Potato BI-1	MET	Plot	MET	Hancock19	Hancock	2019	56	1	1	16	3							37.9	4	61.6	15
W16134-13	961		Potato BI-1	MET	Plot	MET	Hancock19	Hancock	2019	57	1	1	17	3							45.8	5	59.7	15
W16135-4	964		Potato BI-1	MET	Plot	MET	Hancock19	Hancock	2019	58	1	1	18	3							53.2	6	57.4	15
Lamoka	108		Potato BI-1	MET	Plot	MET	Hancock19	Hancock	2019	59	1	1	19	3							54.5	5	64.2	15
W16131-12	1679		Potato BI-1	MET	Plot	MET	Hancock19	Hancock	2019	60	1	1	20	3							54	5	52.5	15
W16130-4	1680		Potato BI-1	MET	Plot	MET	Hancock19	Hancock	2019	61	1	1	1	4							43.8	4	59.6	15
W16219-3	967		Potato BI-1	MET	Plot	MET	Hancock19	Hancock	2019	62	1	1	2	4							60.2	5	63.9	13
W16130-26	1681		Potato BI-1	MET	Plot	MET	Hancock19	Hancock	2019	63	1	1	3	4							61.7	5	53.2	15
W15NYR11-11	870		Potato BI-1	MET	Plot	MET	Hancock19	Hancock	2019	64	1	1	4	4							51.7	6	57.5	15
W16100-60	949		Potato BI-1	MET	Plot	MET	Hancock19	Hancock	2019	65	1	1	5	4							44.4	4	46.1	15
W16130-21	956		Potato BI-1	MET	Plot	MET	Hancock19	Hancock	2019	66	1	1	6	4							53.2	5	55	14
W16130-70	958		Potato BI-1	MET	Plot	MET	Hancock19	Hancock	2019	67	1	1	7	4							50.1	6	61.1	15
W15125-4	839		Potato BI-1	MET	Plot	MET	Hancock19	Hancock	2019	68	1	1	8	4							60.3	6	53.1	13
W16125-1	1682		Potato BI-1	MET	Plot	MET	Hancock19	Hancock	2019	69	1	1	9	4							48.2	5	57.7	12
W16100-44	946		Potato BI-1	MET	Plot	MET	Hancock19	Hancock	2019	70	1	1	10	4							46.1	5	60.3	15
W16134-14	1683		Potato BI-1	MET	Plot	MET	Hancock19	Hancock	2019	71	1	2	11	4							32.5	4	64.9	15
W16100-32	978		Potato BI-1	MET	Plot	MET	Hancock19	Hancock	2019	72	1	2	12	4							33.2	2	62.6	15
W16131-10	1684		Potato BI-1	MET	Plot	MET	Hancock19	Hancock	2019	73	1	2	13	4							35.4	7	57.6	14
W16130-22	989		Potato BI-1	MET	Plot	MET	Hancock19	Hancock	2019	74	1	2	14	4							70.7	5	52.7	15
W16091-4	1685		Potato BI-1	MET	Plot	MET	Hancock19	Hancock	2019	75	1	2	15	4							39.4	6	61.5	15
W16128-12	1686		Potato BI-1	MET	Plot	MET	Hancock19	Hancock	2019	76	1	2	16	4							73.9	7	62.4	15
W16NYS27-1	1687		Potato BI-1	MET	Plot	MET	Hancock19	Hancock	2019	77	1	2	17	4							55.8	7	61.1	15
Hodag	174		Potato BI-1	MET	Plot	MET	Hancock19	Hancock	2019	78	2	2	18	4							62	6	61.6	15
W16130-15	988		Potato BI-1	MET	Plot	MET	Hancock19	Hancock	2019	79	1	2	19	4							60.8	8	61.5	15
W16100-28	976		Potato BI-1	MET	Plot	MET	Hancock19	Hancock	2019	80	1	2	20	4							58.1	4	49.1	15
W16103-11	1688		Potato BI-1	MET	Plot	MET	Hancock19	Hancock	2019	81	1	2	1	5							58.4	6	59.6	15
W15151-2	848		Potato BI-1	MET	Plot	MET	Hancock19	Hancock	2019	82	2	2	2	5							62.9	5	46.2	14
W16130-10	987		Potato BI-1	MET	Plot	MET	Hancock19	Hancock	2019	83	1	2	3	5							40.2	6	61	15
W16099-10	971		Potato BI-1	MET	Plot	MET	Hancock19	Hancock	2019	84	1	2	4	5							58.8	3	58	15
W16100-7	981		Potato BI-1	MET	Plot	MET	Hancock19	Hancock	2019	85	1	2	5	5							45	4	59.6	15
W15NYR11-8	871		Potato BI-1	MET	Plot	MET	Hancock19	Hancock	2019	86	2	2	6	5							51.2	6	61.9	15
W15199-2	822		Potato BI-1	MET	Plot	MET	Hancock19	Hancock	2019	87	2	2	7	5							63.2	5	57.1	15
W16100-21	974		Potato BI-1	MET	Plot	MET	Hancock19	Hancock	2019	88	1	2	8	5							52.1	6	55	14
W15200-8	823		Potato BI-1	MET	Plot	MET	Hancock19	Hancock	2019	89	2	2	9	5							48.5	4	69.2	15
W15NYR7-2	872		Potato BI-1	MET	Plot	MET	Hancock19	Hancock	2019	90	2	2	10	5							51.1	3	65.3	15
W16119-1	1689		Potato BI-1	MET	Plot	MET	Hancock19	Hancock	2019	91	1	2	11	5							51.2	6	60.6	15
W16099-6	1690		Potato BI-1	MET	Plot	MET	Hancock19	Hancock	2019	92	1	2	12	5							36.3	7	61	15
W16127-13	986		Potato BI-1	MET	Plot	MET	Hancock19	Hancock	2019	93	1	2	13	5							67.9	7	55.2	15
W16219-8	992		Potato BI-1	MET	Plot	MET	Hancock19	Hancock	2019	94	1	2	14	5							52.3	5	55.7	15
Pinnacle	316		Potato BI-1	MET	Plot	MET	Hancock19	Hancock	2019	95	2	2	15	5							63.1	4	57.7	15
W15NYR9-6	832		Potato BI-1	MET	Plot	MET	Hancock19	Hancock	2019	96	2	2	16	5							37.8	7	67.6	14
W16103-2	984		Potato BI-1	MET	Plot	MET	Hancock19	Hancock	2019	97	1	2	17	5							49.5	4	61	15
W16130-59	1691		Potato BI-1	MET	Plot	MET	Hancock19	Hancock	2019	98	1	2	18	5							47.5	6	61.3	15
W16135-14	1692		Potato BI-1	MET	Plot	MET	Hancock19	Hancock	2019	99	1	2	19	5							50.9	5	63.3	15
W16220-11	993		Potato BI-1	MET	Plot	MET	Hancock19	Hancock	2019	100	1	2	20	5							36.1	2	63.8	15
W16100-64	980		Potato BI-1	MET	Plot	MET	Hancock19	Hancock	2019	101	1	2	1	6							65.9	5	62.3	15
W15174-1	769		Potato BI-1	MET	Plot	MET	Hancock19	Hancock	2019	102	2	2	2	6							52.1	7	44.4	15
W15164-2	811		Potato BI-1	MET	Plot	MET	Hancock19	Hancock	2019	103	2	2	3	6							56.5	5	58.2	13
W16132-14	1693		Potato BI-1	MET	Plot	MET	Hancock19	Hancock	2019	104	1	2	4	6							44.3	4	62.3	15
W16091-5	970		Potato BI-1	MET	Plot	MET	Hancock19	Hancock	2019	105	1	2	5	6							53.4	6	57	15
W16099-2	1694		Potato BI-1	MET	Plot	MET	Hancock19	Hancock	2019	106	1	2	6	6							65.5	7	54.2	15
W16100-54	979		Potato BI-1	MET	Plot	MET	Hancock19	Hancock	2019	107	1	2	7	6							70.1	6	62	15
W16100-12	972		Potato BI-1	MET	Plot	MET	Hancock19	Hancock	2019	108	1	2	8	6							52.9	4	60.7	15
W16130-71	990		Potato BI-1	MET	Plot	MET	Hancock19	Hancock	2019	109	1	2	9	6							51.2	4	62.2	15
W16101-9	983		Potato BI-1	MET	Plot	MET	Hancock19	Hancock	2019	110	1	2	10	6							40.5	3	60.6	15
W15NYR11-11	870		Potato BI-1	MET	Plot	MET	Hancock19	Hancock	2019	111	2	2	11	6							49.3	5	64.4	14
Lamoka	108		Potato BI-1	MET	Plot	MET	Hancock19	Hancock	2019	112	2	2	12	6							50.6	4	66.2	15
W16103-5	1695		Potato BI-1	MET	Plot	MET	Hancock19	Hancock	2019	113	1	2	13	6							52	5	56.5	14
W15NYR5-2	830		Potato BI-1	MET	Plot	MET	Hancock19	Hancock	2019	114	2	2	14	6							53.3	4	64.9	15
W16094-1	1696		Potato BI-1	MET	Plot	MET	Hancock19	Hancock	2019	115	1	2	15	6							68.7	4	48.6	15
W16AF6537-3	994		Potato BI-1	MET	Plot	MET	Hancock19	Hancock	2019	116	1	2	16	6							52.5	5	59.1	14
W15119-24	835		Potato BI-1	MET	Plot	MET	Hancock19	Hancock	2019	117	2	2	17	6							45.1	5	59.6	15
W15NYR9-8	791		Potato BI-1	MET	Plot	MET	Hancock19	Hancock	2019	118	2	2	18	6							52.8	6	60.1	14
W15NYR11-13	786		Potato BI-1	MET	Plot	MET	Hancock19	Hancock	2019	119	2	2	19	6							75.4	7	63.6	15
W16130-52	1697		Potato BI-1	MET	Plot	MET	Hancock19	Hancock	2019	120	1	2	20	6							32.1	5	65.3	15
W15162-2	851		Potato BI-1	MET	Plot	MET	Hancock19	Hancock	2019	121	2	2	1	7							30.4	5	56.3	15
W16100-2	973		Potato BI-1	MET	Plot	MET	Hancock19	Hancock	2019	122	1	2	2	7							49.1	6	58.9	15
W16095-4	1698		Potato BI-1	MET	Plot	MET	Hancock19	Hancock	2019	123	1	2	3	7							51	5	60.7	15
Snowden	98		Potato BI-1	MET	Plot	MET	Hancock19	Hancock	2019	124	2	2	4	7							54.2	6	62.2	15
W16137-2	1699		Potato BI-1	MET	Plot	MET	Hancock19	Hancock	2019	125	1	2	5	7							47.7	7	61.6	15
Atlantic	34		Potato BI-1	MET	Plot	MET	Hancock19	Hancock	2019	126	2	2	6	7							56	8	53.2	15
W15NYR16-2	787		Potato BI-1	MET	Plot	MET	Hancock19	Hancock	2019	127	2	2	7	7							67.9	8	59.5	15
W16090-1	1700		Potato BI-1	MET	Plot	MET	Hancock19	Hancock	2019	128	1	2	8	7							32.1	4	63	15
W16130-57	1701		Potato BI-1	MET	Plot	MET	Hancock19	Hancock	2019	129	1	2	9	7							48.4	6	47.2	15
W16115-9	1702		Potato BI-1	MET	Plot	MET	Hancock19	Hancock	2019	130	1	2	10	7							52.5	5	55.4	15
W16101-5	982		Potato BI-1	MET	Plot	MET	Hancock19	Hancock	2019	131	1	2	11	7							49.9	5	62.3	15
W15125-4	839		Potato BI-1	MET	Plot	MET	Hancock19	Hancock	2019	132	2	2	12	7							65.2	6	49.3	15
W16100-27	975		Potato BI-1	MET	Plot	MET	Hancock19	Hancock	2019	133	1	2	13	7							49.1	4	52.5	15
W16126-7	985		Potato BI-1	MET	Plot	MET	Hancock19	Hancock	2019	134	1	2	14	7							68.1	5	56.3	15
W15200-3	774		Potato BI-1	MET	Plot	MET	Hancock19	Hancock	2019	135	2	2	15	7							53.2	6	61.3	15
W16131-11	991		Potato BI-1	MET	Plot	MET	Hancock19	Hancock	2019	136	1	2	16	7							66.8	7	59	15
W16132-13	1703		Potato BI-1	MET	Plot	MET	Hancock19	Hancock	2019	137	1	2	17	7							53.2	7	51	15
W16130-65	1704		Potato BI-1	MET	Plot	MET	Hancock19	Hancock	2019	138	1	2	18	7							71.7	5	54.2	15
W16100-30	977		Potato BI-1	MET	Plot	MET	Hancock19	Hancock	2019	139	1	2	19	7							50.9	4	58	15
MSAA240-06	1009		Potato BI-1	MET	Plot	MET	Hancock19	Hancock	2019	140	1	3	20	7							58.4	5	60.3	15
ND13219C-4	1		Potato BI-1	MET	Plot	MET	Hancock19	Hancock	2019	141	1	3	1	8							43.7	4	58.2	15
AOR12197-4	878		Potato BI-1	MET	Plot	MET	Hancock19	Hancock	2019	142	1	3	2	8							63.4	6	52.4	15
MSAA076-04	906		Potato BI-1	MET	Plot	MET	Hancock19	Hancock	2019	143	1	3	3	8							68.3	4	51.9	15
MSBB623-12	1020		Potato BI-1	MET	Plot	MET	Hancock19	Hancock	2019	144	1	3	4	8							60.9	4	55.7	15
W14NYQ4-1	562		Potato BI-1	MET	Plot	MET	Hancock19	Hancock	2019	145	1	3	5	8							64.4	5	52.3	15
MSBB633-18	1022		Potato BI-1	MET	Plot	MET	Hancock19	Hancock	2019	146	1	3	6	8							65.3	6	48.7	15
B2904-2	230		Potato BI-1	MET	Plot	MET	Hancock19	Hancock	2019	147	1	3	7	8							52.4	4	42	15
MSAA036-10	1705		Potato BI-1	MET	Plot	MET	Hancock19	Hancock	2019	148	1	3	8	8							44.7	5	54.6	15
BNC742-2	1004		Potato BI-1	MET	Plot	MET	Hancock19	Hancock	2019	149	1	3	9	8							35.8	2	52.4	15
MSBB631-04	1021		Potato BI-1	MET	Plot	MET	Hancock19	Hancock	2019	150	1	3	10	8							51.8	3	52	15
MSAA678-01	887		Potato BI-1	MET	Plot	MET	Hancock19	Hancock	2019	151	1	3	11	8							56.8	5	52.2	15
MSBB067-02	1017		Potato BI-1	MET	Plot	MET	Hancock19	Hancock	2019	152	1	3	12	8							45.6	4	53.7	15
MSAA324-04	1013		Potato BI-1	MET	Plot	MET	Hancock19	Hancock	2019	153	1	3	13	8							58.2	5	57.4	15
COOR13270-2	1006		Potato BI-1	MET	Plot	MET	Hancock19	Hancock	2019	154	1	3	14	8							44.1	5	53.6	14
MSAA328-04	882		Potato BI-1	MET	Plot	MET	Hancock19	Hancock	2019	155	1	3	15	8							54.2	6	40.8	15
MSAA254-04	1706		Potato BI-1	MET	Plot	MET	Hancock19	Hancock	2019	156	1	3	16	8							72.3	4	38	15
W14186-21	582		Potato BI-1	MET	Plot	MET	Hancock19	Hancock	2019	157	1	3	17	8							44.3	6	47.6	15
ND113307C-3	419		Potato BI-1	MET	Plot	MET	Hancock19	Hancock	2019	158	1	3	18	8							57	5	54.3	15
NY168	739		Potato BI-1	MET	Plot	MET	Hancock19	Hancock	2019	159	1	3	19	8							55.1	6	53	15
MSBB618-9	1275		Potato BI-1	MET	Plot	MET	Hancock19	Hancock	2019	160	1	3	20	8							60.6	5	45.2	15
NYQ38-4	1034		Potato BI-1	MET	Plot	MET	Hancock19	Hancock	2019	161	1	3	1	9							77.8	4	53.7	15
AF6200-4	1002		Potato BI-1	MET	Plot	MET	Hancock19	Hancock	2019	162	1	3	2	9							56.6	6	46.3	15
MSAA513-01	1015		Potato BI-1	MET	Plot	MET	Hancock19	Hancock	2019	163	1	3	3	9							62.8	5	53.3	14
WAF15133-3	1035		Potato BI-1	MET	Plot	MET	Hancock19	Hancock	2019	164	1	3	4	9							51.8	5	58.4	15
AF6243-10	1707		Potato BI-1	MET	Plot	MET	Hancock19	Hancock	2019	165	1	3	5	9							36.2	4	59.7	15
W14NYQ104-4	642		Potato BI-1	MET	Plot	MET	Hancock19	Hancock	2019	166	1	3	6	9							58.2	7	49.4	13
Lamoka	108		Potato BI-1	MET	Plot	MET	Hancock19	Hancock	2019	167	3	3	7	9							48.6	5	59.9	13
NYQ29-2	1032		Potato BI-1	MET	Plot	MET	Hancock19	Hancock	2019	168	1	3	8	9							61.1	5	50.1	15
NY169	892		Potato BI-1	MET	Plot	MET	Hancock19	Hancock	2019	169	1	3	9	9							53.5	6	57.6	15
MSAA313-01	917		Potato BI-1	MET	Plot	MET	Hancock19	Hancock	2019	170	1	3	10	9							47.4	2	48.4	14
W12078-76	185		Potato BI-1	MET	Plot	MET	Hancock19	Hancock	2019	171	1	3	11	9							50.3	4	58	15
MSBB060-01	1016		Potato BI-1	MET	Plot	MET	Hancock19	Hancock	2019	172	1	3	12	9							62	5	47.3	15
AF5975-1	997		Potato BI-1	MET	Plot	MET	Hancock19	Hancock	2019	173	1	3	13	9							46.2	5	45.1	15
NYOR14Q9-5	1026		Potato BI-1	MET	Plot	MET	Hancock19	Hancock	2019	174	1	3	14	9							48.3	5	57.2	14
NDTX12135-1W	1708		Potato BI-1	MET	Plot	MET	Hancock19	Hancock	2019	175	1	3	15	9							NA	5	45.7	13
MSAA252-07	1011		Potato BI-1	MET	Plot	MET	Hancock19	Hancock	2019	176	1	3	16	9							77.4	4	44.3	15
AOR12197-4	878		Potato BI-1	MET	Plot	MET	Hancock19	Hancock	2019	177	2	3	17	9							60.1	7	51.7	15
NYQ29-1	1031		Potato BI-1	MET	Plot	MET	Hancock19	Hancock	2019	178	1	3	18	9							62.5	4	58.7	15
Snowden	98		Potato BI-1	MET	Plot	MET	Hancock19	Hancock	2019	179	3	3	19	9							63.8	8	59.1	15
W14183-2	623		Potato BI-1	MET	Plot	MET	Hancock19	Hancock	2019	180	1	3	20	9							56.9	5	48.9	15
W14NYQ29-5	607		Potato BI-1	MET	Plot	MET	Hancock19	Hancock	2019	181	1	3	1	10							64.7	7	54.6	15
W14NYQ28-3	556		Potato BI-1	MET	Plot	MET	Hancock19	Hancock	2019	182	1	3	2	10							61.9	5	57	14
W12078-76	185		Potato BI-1	MET	Plot	MET	Hancock19	Hancock	2019	183	2	3	3	10							42	5	58.6	14
W14NYQ4-1	562		Potato BI-1	MET	Plot	MET	Hancock19	Hancock	2019	184	2	3	4	10							60.5	4	58	15
AF6188-9	1000		Potato BI-1	MET	Plot	MET	Hancock19	Hancock	2019	185	1	3	5	10							45.8	5	54.7	13
NYORQ6-6	1028		Potato BI-1	MET	Plot	MET	Hancock19	Hancock	2019	186	1	3	6	10							50.5	3	48.2	15
Atlantic	34		Potato BI-1	MET	Plot	MET	Hancock19	Hancock	2019	187	3	3	7	10							48.5	5	47	15
MSBB611-03	1018		Potato BI-1	MET	Plot	MET	Hancock19	Hancock	2019	188	1	3	8	10							63.6	6	46.2	15
CO12293-1W	1005		Potato BI-1	MET	Plot	MET	Hancock19	Hancock	2019	189	1	3	9	10							62.4	6	54.4	15
MSAA678-01	887		Potato BI-1	MET	Plot	MET	Hancock19	Hancock	2019	190	2	3	10	10							51.3	4	54.7	15
NYOR14Q9-9	928		Potato BI-1	MET	Plot	MET	Hancock19	Hancock	2019	191	1	3	11	10							59.1	5	41	15
W14AF6037-5	601		Potato BI-1	MET	Plot	MET	Hancock19	Hancock	2019	192	1	3	12	10							46.9	4	46.3	15
NYORN6-8	1027		Potato BI-1	MET	Plot	MET	Hancock19	Hancock	2019	193	1	3	13	10							86	5	51.5	15
MSAA254-04	1706		Potato BI-1	MET	Plot	MET	Hancock19	Hancock	2019	194	2	3	14	10							70.3	5	46.7	15
MSAA217-3	1008		Potato BI-1	MET	Plot	MET	Hancock19	Hancock	2019	195	1	3	15	10							55.9	4	49.4	15
MSCC248-3	1284		Potato BI-1	MET	Plot	MET	Hancock19	Hancock	2019	196	1	3	16	10							50.9	4	57.6	15
Hodag	174		Potato BI-1	MET	Plot	MET	Hancock19	Hancock	2019	197	3	3	17	10							70.1	9	59.5	15
MSAFB635-3	723		Potato BI-1	MET	Plot	MET	Hancock19	Hancock	2019	198	1	3	18	10							56.2	6	56.1	15
NY166	891		Potato BI-1	MET	Plot	MET	Hancock19	Hancock	2019	199	1	3	19	10							69	5	55.6	15
MSBB008-3	1263		Potato BI-1	MET	Plot	MET	Hancock19	Hancock	2019	200	1	3	20	10							65.4	5	46.3	15
AF6036-1	999		Potato BI-1	MET	Plot	MET	Hancock19	Hancock	2019	201	1	3	1	11							43.6	4	54.6	15
WAF15195-3	1036		Potato BI-1	MET	Plot	MET	Hancock19	Hancock	2019	202	1	3	2	11							62.1	1	44.3	14
NYQ106-13	1029		Potato BI-1	MET	Plot	MET	Hancock19	Hancock	2019	203	1	3	3	11							64.3	7	54.4	15
NYQ23-4	1030		Potato BI-1	MET	Plot	MET	Hancock19	Hancock	2019	204	1	3	4	11							51.7	4	56.9	15
MSAFB605-4	889		Potato BI-1	MET	Plot	MET	Hancock19	Hancock	2019	205	1	3	5	11							59.7	7	52.1	13
W14NYQ28-3	556		Potato BI-1	MET	Plot	MET	Hancock19	Hancock	2019	206	2	3	6	11							58.9	5	61.5	15
AF5973-3	996		Potato BI-1	MET	Plot	MET	Hancock19	Hancock	2019	207	1	3	7	11							74.6	6	58	13
MSAA036-09	1007		Potato BI-1	MET	Plot	MET	Hancock19	Hancock	2019	208	1	3	8	11							NA	4	53.1	5
AF5960-4	995		Potato BI-1	MET	Plot	MET	Hancock19	Hancock	2019	209	1	3	9	11							42.6	3	63.3	15
NY166	891		Potato BI-1	MET	Plot	MET	Hancock19	Hancock	2019	210	2	3	10	11							56.3	4	52.5	15
MSAA076-04	906		Potato BI-1	MET	Plot	MET	Hancock19	Hancock	2019	211	2	3	11	11							65.6	5	52.3	15
W14NYQ104-4	642		Potato BI-1	MET	Plot	MET	Hancock19	Hancock	2019	212	2	3	12	11							40.4	6	54.7	14
NYORN18-1	1709		Potato BI-1	MET	Plot	MET	Hancock19	Hancock	2019	213	1	3	13	11							48	4	45.6	15
NYQ37-1	1033		Potato BI-1	MET	Plot	MET	Hancock19	Hancock	2019	214	1	3	14	11							74.6	6	58.7	15
MSCC256-02	1024		Potato BI-1	MET	Plot	MET	Hancock19	Hancock	2019	215	1	3	15	11							44	3	54.7	15
W14NYQ29-5	607		Potato BI-1	MET	Plot	MET	Hancock19	Hancock	2019	216	2	3	16	11							66.1	5	54.5	15
MSAA498-18	1014		Potato BI-1	MET	Plot	MET	Hancock19	Hancock	2019	217	1	3	17	11							50.1	5	48	14
MSAA309-15	1012		Potato BI-1	MET	Plot	MET	Hancock19	Hancock	2019	218	1	3	18	11							53.3	3	52.8	15
MSBB618-02	1019		Potato BI-1	MET	Plot	MET	Hancock19	Hancock	2019	219	1	3	19	11							32.9	4	56.7	14
AF6024-1	998		Potato BI-1	MET	Plot	MET	Hancock19	Hancock	2019	220	1	3	20	11							64.9	4	41.2	15
MSAA275-03	1710		Potato BI-1	MET	Plot	MET	Hancock19	Hancock	2019	221	1	3	1	12							71.5	5	45	15
NC475-3	1025		Potato BI-1	MET	Plot	MET	Hancock19	Hancock	2019	222	1	3	2	12							49.5	5	49.7	15
MSAA036-10	1705		Potato BI-1	MET	Plot	MET	Hancock19	Hancock	2019	223	2	3	3	12							36.2	4	52.9	14
W14184-7	580		Potato BI-1	MET	Plot	MET	Hancock19	Hancock	2019	224	1	4	4	12							49.1	6	48.1	15
MSBB625-2	1276		Potato BI-1	MET	Plot	MET	Hancock19	Hancock	2019	225	1	4	5	12							32.1	5	47.9	14
W14184-5	519		Potato BI-1	MET	Plot	MET	Hancock19	Hancock	2019	226	1	4	6	12							46.7	4	56.2	15
MSBB613-04	1069		Potato BI-1	MET	Plot	MET	Hancock19	Hancock	2019	227	1	4	7	12							56.1	5	50.6	15
W13058-4	1556		Potato BI-1	MET	Plot	MET	Hancock19	Hancock	2019	228	1	4	8	12							54.2	5	49.9	15
MSAA100-1	1262		Potato BI-1	MET	Plot	MET	Hancock19	Hancock	2019	229	1	4	9	12							44.9	4	42.8	15
MSAA038-09Y	903		Potato BI-1	MET	Plot	MET	Hancock19	Hancock	2019	230	1	4	10	12							66.1	8	43.3	14
W14186-21	582		Potato BI-1	MET	Plot	MET	Hancock19	Hancock	2019	231	2	4	11	12							39	5	44.1	15
AF6241-4	1047		Potato BI-1	MET	Plot	MET	Hancock19	Hancock	2019	232	1	4	12	12							25.4	7	56.1	11
W14187-2	525		Potato BI-1	MET	Plot	MET	Hancock19	Hancock	2019	233	1	4	13	12							48.8	6	51.8	15
MSAA072-04	1059		Potato BI-1	MET	Plot	MET	Hancock19	Hancock	2019	234	1	4	14	12							47.7	6	52.4	15
Lamoka	108		Potato BI-1	MET	Plot	MET	Hancock19	Hancock	2019	235	4	4	15	12							59.5	4	57.1	15
ND13220C-3	3		Potato BI-1	MET	Plot	MET	Hancock19	Hancock	2019	236	1	4	16	12							67.7	5	55.7	15
AF5933-4	1041		Potato BI-1	MET	Plot	MET	Hancock19	Hancock	2019	237	1	4	17	12							38.3	3	56.4	15
MSAA290-02	881		Potato BI-1	MET	Plot	MET	Hancock19	Hancock	2019	238	1	4	18	12							63.1	6	46.6	15
NDTX1246-5W/Y	1656		Potato BI-1	MET	Plot	MET	Hancock19	Hancock	2019	239	1	4	19	12							63.3	4	49.1	15
ND124C-1	738		Potato BI-1	MET	Plot	MET	Hancock19	Hancock	2019	240	1	4	20	12							53.2	4	54.4	15
NDAF14477C-2	5		Potato BI-1	MET	Plot	MET	Hancock19	Hancock	2019	241	1	4	1	13							47.5	4	39.9	15
MSAA324-04	1013		Potato BI-1	MET	Plot	MET	Hancock19	Hancock	2019	242	2	4	2	13							59.6	5	52.7	15
COOR13270-2	1006		Potato BI-1	MET	Plot	MET	Hancock19	Hancock	2019	243	2	4	3	13							37.9	4	57.5	14
MSBB131-01	1064		Potato BI-1	MET	Plot	MET	Hancock19	Hancock	2019	244	1	4	4	13							77.3	4	43.7	15
NDTX1246-5W/Y	1656		Potato BI-1	MET	Plot	MET	Hancock19	Hancock	2019	245	2	4	5	13							66.2	5	52.1	15
MSAA241-01	912		Potato BI-1	MET	Plot	MET	Hancock19	Hancock	2019	246	1	4	6	13							47.2	4	46.2	15
NYORN41-5	1711		Potato BI-1	MET	Plot	MET	Hancock19	Hancock	2019	247	1	4	7	13							64.5	5	55.9	15
MSAA373-3	1063		Potato BI-1	MET	Plot	MET	Hancock19	Hancock	2019	248	1	4	8	13							63.1	6	51.3	14
ND13221C-3	4		Potato BI-1	MET	Plot	MET	Hancock19	Hancock	2019	249	1	4	9	13							30	3	53.9	15
NDAF14477C-7	6		Potato BI-1	MET	Plot	MET	Hancock19	Hancock	2019	250	1	4	10	13							36.7	4	49.4	14
MSBB610-13	1068		Potato BI-1	MET	Plot	MET	Hancock19	Hancock	2019	251	1	4	11	13							55.9	5	47.9	15
BNC726-5	1052		Potato BI-1	MET	Plot	MET	Hancock19	Hancock	2019	252	1	4	12	13							51.7	4	48	15
MSAFB605-4	889		Potato BI-1	MET	Plot	MET	Hancock19	Hancock	2019	253	2	4	13	13							53.3	7	55.4	15
W14AF5949-2	538		Potato BI-1	MET	Plot	MET	Hancock19	Hancock	2019	254	1	4	14	13							57.9	4	39	15
Atlantic	34		Potato BI-1	MET	Plot	MET	Hancock19	Hancock	2019	255	4	4	15	13							55.3	5	46.4	15
MSBB617-2	1274		Potato BI-1	MET	Plot	MET	Hancock19	Hancock	2019	256	1	4	16	13							54.7	5	44.8	13
MSBB230-01	1067		Potato BI-1	MET	Plot	MET	Hancock19	Hancock	2019	257	1	4	17	13							48.6	6	51.7	15
NYOR14Q9-9	928		Potato BI-1	MET	Plot	MET	Hancock19	Hancock	2019	258	2	4	18	13							50.1	6	42.3	13
AF6192-3	1046		Potato BI-1	MET	Plot	MET	Hancock19	Hancock	2019	259	1	4	19	13							61.9	5	50.1	15
MSAA373-3	1063		Potato BI-1	MET	Plot	MET	Hancock19	Hancock	2019	260	2	4	20	13							65.8	8	50.4	14
MSBB193-1	1273		Potato BI-1	MET	Plot	MET	Hancock19	Hancock	2019	261	1	4	1	14							40	3	56.4	15
AF6031-2	1043		Potato BI-1	MET	Plot	MET	Hancock19	Hancock	2019	262	1	4	2	14							49.2	5	56.9	13
MSAFB635-3	723		Potato BI-1	MET	Plot	MET	Hancock19	Hancock	2019	263	2	4	3	14							49.7	6	49.6	14
W14NYQ9-2	654		Potato BI-1	MET	Plot	MET	Hancock19	Hancock	2019	264	1	4	4	14							75.6	6	49.8	15
ND1328YABC-1	1665		Potato BI-1	MET	Plot	MET	Hancock19	Hancock	2019	265	1	4	5	14							67.9	8	56.8	15
MSCC129-02	1074		Potato BI-1	MET	Plot	MET	Hancock19	Hancock	2019	266	1	4	6	14							46	7	51.5	15
MSAA342-11Y	1062		Potato BI-1	MET	Plot	MET	Hancock19	Hancock	2019	267	1	4	7	14							58.7	4	50.9	15
B3317-1	1051		Potato BI-1	MET	Plot	MET	Hancock19	Hancock	2019	268	1	4	8	14							46.9	4	49.1	15
W14NYQ9-2	654		Potato BI-1	MET	Plot	MET	Hancock19	Hancock	2019	269	2	4	9	14							66	5	52.3	15
NYOR14Q9-5	1026		Potato BI-1	MET	Plot	MET	Hancock19	Hancock	2019	270	2	4	10	14							50.9	5	59.8	14
NY170	926		Potato BI-1	MET	Plot	MET	Hancock19	Hancock	2019	271	1	4	11	14							48.3	6	55.6	15
MSAA252-07	1011		Potato BI-1	MET	Plot	MET	Hancock19	Hancock	2019	272	2	4	12	14							73.7	4	41.5	15
NYORQ2-2	1077		Potato BI-1	MET	Plot	MET	Hancock19	Hancock	2019	273	1	4	13	14							57.7	6	54.8	15
W14187-2	525		Potato BI-1	MET	Plot	MET	Hancock19	Hancock	2019	274	2	4	14	14							43.1	5	52.6	15
AF6030-1	1712		Potato BI-1	MET	Plot	MET	Hancock19	Hancock	2019	275	1	4	15	14							53.2	4	58.1	14
WAF14067-6	1080		Potato BI-1	MET	Plot	MET	Hancock19	Hancock	2019	276	1	4	16	14							49.6	6	56.8	15
MSAA260-03	913		Potato BI-1	MET	Plot	MET	Hancock19	Hancock	2019	277	1	4	17	14							60.1	5	54.2	15
Snowden	98		Potato BI-1	MET	Plot	MET	Hancock19	Hancock	2019	278	4	4	18	14							58.7	5	54.6	15
AC11453-7W	1038		Potato BI-1	MET	Plot	MET	Hancock19	Hancock	2019	279	1	4	19	14							48.4	5	56.5	15
W14183-2	623		Potato BI-1	MET	Plot	MET	Hancock19	Hancock	2019	280	2	4	20	14							55.2	6	51.9	14
NY168	739		Potato BI-1	MET	Plot	MET	Hancock19	Hancock	2019	281	2	4	1	15							53.3	6	58.7	15
CO12235-3W	1054		Potato BI-1	MET	Plot	MET	Hancock19	Hancock	2019	282	1	4	2	15							47.9	4	49.1	15
Hodag	174		Potato BI-1	MET	Plot	MET	Hancock19	Hancock	2019	283	4	4	3	15							73.1	6	59.9	15
CO12428-2W	1055		Potato BI-1	MET	Plot	MET	Hancock19	Hancock	2019	284	1	4	4	15							35.7	5	50.6	15
AF6232-1	1713		Potato BI-1	MET	Plot	MET	Hancock19	Hancock	2019	285	1	4	5	15							56.5	2	50.7	15
B3306-2	1049		Potato BI-1	MET	Plot	MET	Hancock19	Hancock	2019	286	1	4	6	15							40.9	4	49.2	15
MSAA260-03	913		Potato BI-1	MET	Plot	MET	Hancock19	Hancock	2019	287	2	4	7	15							44.7	5	51.1	15
AC11494-6W	1040		Potato BI-1	MET	Plot	MET	Hancock19	Hancock	2019	288	1	4	8	15							53.6	8	56.5	15
MSCC129-04	1075		Potato BI-1	MET	Plot	MET	Hancock19	Hancock	2019	289	1	4	9	15							36.7	4	54.2	13
AF6034-1	1044		Potato BI-1	MET	Plot	MET	Hancock19	Hancock	2019	290	1	4	10	15							43.6	5	53.5	15
ND1328YABC-1	1665		Potato BI-1	MET	Plot	MET	Hancock19	Hancock	2019	291	2	4	11	15							63.9	6	52	15
MSAA036-03	1714		Potato BI-1	MET	Plot	MET	Hancock19	Hancock	2019	292	1	4	12	15							44.1	4	48.5	15
W14184-7	580		Potato BI-1	MET	Plot	MET	Hancock19	Hancock	2019	293	2	4	13	15							48.6	5	56.6	15
NY169	892		Potato BI-1	MET	Plot	MET	Hancock19	Hancock	2019	294	2	4	14	15							59.1	5	57.7	14
MSBB152-01	1715		Potato BI-1	MET	Plot	MET	Hancock19	Hancock	2019	295	1	4	15	15							65.9	6	47.8	15
B2904-2	230		Potato BI-1	MET	Plot	MET	Hancock19	Hancock	2019	296	2	4	16	15							47.5	5	51.9	15
MSBB636-11	1072		Potato BI-1	MET	Plot	MET	Hancock19	Hancock	2019	297	1	4	17	15							61.9	5	58.1	15
MSAA241-01	912		Potato BI-1	MET	Plot	MET	Hancock19	Hancock	2019	298	2	4	18	15							48.3	4	51.6	15
MSAFB609-5	923		Potato BI-1	MET	Plot	MET	Hancock19	Hancock	2019	299	1	4	19	15							49.9	5	54.9	15
MSBB614-10	1070		Potato BI-1	MET	Plot	MET	Hancock19	Hancock	2019	300	1	4	20	15							50.7	3	52.9	14
NYQ36-6	1079		Potato BI-1	MET	Plot	MET	Hancock19	Hancock	2019	301	1	4	1	16							53.7	5	56.6	15
MSAFB635-15	925		Potato BI-1	MET	Plot	MET	Hancock19	Hancock	2019	302	1	4	2	16							60.7	4	53.4	12
MSCC248-02	1076		Potato BI-1	MET	Plot	MET	Hancock19	Hancock	2019	303	1	4	3	16							34.4	6	48.5	13
W14AF5949-2	538		Potato BI-1	MET	Plot	MET	Hancock19	Hancock	2019	304	2	4	4	16							60	4	40.6	15
NYORQ6-3	1078		Potato BI-1	MET	Plot	MET	Hancock19	Hancock	2019	305	1	4	5	16							32.2	6	57.4	15
MSAA091-01	911		Potato BI-1	MET	Plot	MET	Hancock19	Hancock	2019	306	1	4	6	16							51.2	4	49.5	15
W14AF6037-5	601		Potato BI-1	MET	Plot	MET	Hancock19	Hancock	2019	307	2	4	7	16							45.7	5	47.7	15
MSBB626-11	1071		Potato BI-1	MET	Plot	MET	Hancock19	Hancock	2019	308	1	4	8	16							67.6	5	48.9	15
ND13217C-1	2		Potato BI-1	MET	Plot	MET	Hancock19	Hancock	2019	309	1	4	9	16							26.5	7	44.8	15
MSAFB635-15	925		Potato BI-1	MET	Plot	MET	Hancock19	Hancock	2019	310	2	4	10	16							53.6	6	55.9	15
NDTX14362AB-1W	7		Potato BI-1	MET	Plot	MET	Hancock19	Hancock	2019	311	1	4	11	16							44.8	6	55.4	15
MSAA311-1	1060		Potato BI-1	MET	Plot	MET	Hancock19	Hancock	2019	312	1	4	12	16							43.3	3	49.1	15
MSBB058-1	1268		Potato BI-1	MET	Plot	MET	Hancock19	Hancock	2019	313	1	4	13	16							38.7	5	47.5	13
MSAA038-09Y	903		Potato BI-1	MET	Plot	MET	Hancock19	Hancock	2019	314	2	4	14	16							69.4	8	42.8	15
W14184-5	519		Potato BI-1	MET	Plot	MET	Hancock19	Hancock	2019	315	2	4	15	16							49.5	5	51	15
W13058-4	1556		Potato BI-1	MET	Plot	MET	Hancock19	Hancock	2019	316	2	4	16	16							49.5	6	54.2	15
MSAFB609-5	923		Potato BI-1	MET	Plot	MET	Hancock19	Hancock	2019	317	2	4	17	16							51.4	4	51.3	15
MSBB166-01	1066		Potato BI-1	MET	Plot	MET	Hancock19	Hancock	2019	318	1	4	18	16							63.4	5	56.8	15
NY170	926		Potato BI-1	MET	Plot	MET	Hancock19	Hancock	2019	319	2	4	19	16							55.9	5	54.6	15
