# Supplementary material for: DeltaBreed: A BrAPI-centric breeding data information system
Source: PLoS One. 2025 Dec 12;20(12):e0324104. doi: 10.1371/journal.pone.0324104 (PMC12700463; doi:10.1371/journal.pone.0324104)
Supplement: S7 File — (XLS) [file pone.0324104.s009.xls]

## Sheet: README
Column Header	Description	Required	Example
Name	Display name of the ontology term. Maximum 16 characters. Must be unique. No periods are allowed. Required.	Yes	F_L*(C)
Full Name	Name of ontology term without character limit. Optional.	No	Root Flesh Color (L)
Term Type	Choose the ontology variable as either a: phenotype, germplasm attribute, germplasm passport. Will default to phenotype if unspecified. Optional.	No	germplasm attribute
Description	Human readable description of the ontology term. Required.	Yes	storage root flesh lightness value on CIE coordinate color space
Synonyms	Synonyms, if any, of the term.Optional. If several synonyms, separate with ;	No	CO_020:0000000
Status	Status of the trait {active, archived}. Will default to active if nothing specified. Optional.	No	active
Tags	Add tags to faciliate filtering terms by tag. Separate values with ';'. Optional.	No	Favorites; fruit quality; phenology
Trait Entity	A trait can be decomposed as "Trait" = "Entity" + "Attribute", the entity is the part of the plant that the trait refers to e.g., for "grain color", entity = "grain", Required.	Yes	root
Trait Attribute	A trait can be decomposed as "Trait" = "Entity" + "Attribute", the attribute is the observed feature (or characteristic) of the entity e.g., for "grain color", attribute = "color". Required.	Yes	color lightness
Method Description	Description of method. Optional.	No	Colorimeter
Method Class	Class of method. Possible values are {Observation, Measurement, Counting, Estimation, Computation}. Required.	Yes	Measurement
Method Formula	Required for Computational methods i.e., when the method consists of assessing the trait by computing measurements, write the generic formula used for the calculation	Yes, if…	a^2 + b^2 = c^2
Scale Class	Class of scale. Possible values are {Date YYYY-MM-DD, Nominal, Numerical, Ordinal, Text}. Class is ignored and automatically set to Numerical when Computation method class is specified. See BrAPI spec for more information. Required.	Yes	Ordinal
Units	Units of numerical measurements. Required for numerical scale.	Yes, if…	cm, g, index
Scale Decimal Places	Used for Numerical class scales. Number of decimal places to be reported. Default to 2 if none specified.Optional.	No	2
Scale Lower Limit	Minimum value, if any, (used for data capture control) for Numerical class scales (only integer values currently supported). Optional.	No	2
Scale Upper Limit	Maximum value, if any, (used for field data capture control) for Numerical class scales (only integer values currently supported). Optional.	No	9999
Scale Categories	Required for Ordinal and Nominal scale class. Ordinal class requires label and value. Nominal class requires only value. List of possible values with optional labels in format <label of the category> = <meaning of the category> or just <meaning of the category> separated by ; Characters “=” and “;” not allowed in category label or description.	Yes, if…	1=No visible infection; 2=Very few, small colonies; 3=< 50% coverage; 4=>50% coverage

## Sheet: Data
Name	Full Name	Term Type	Description	Synonyms	Status	Tags	Trait Entity	Trait Attribute	Method Description	Method Class	Method Formula	Scale Class	Units	Scale Decimal Places	Scale Lower Limit	Scale Upper Limit	Scale Categories

## Sheet: Example
Name	Full Name	Term Type	Description	Synonyms	Status	Tags	Trait Entity	Trait Attribute	Method Description	Method Class	Method Formula	Scale Class	Units	Scale Decimal Places	Scale Lower Limit	Scale Upper Limit	Scale Categories
Flesh_L*(C)	Root Flesh Color (L)	Phenotype	Storage root flesh lightness value on CIE coordinate color space		active	favorites; quality	storage root flesh	color lightness	colorimeter	measurement		numerical	index
Flwr50_date	Date 50% flowering	germplasm attribute	Date at which half the plants in a population have flowers		active	favorites; phenology	population	50% flowering	visual assessment	estimation		date
FusWiltSev	Fusarium wilt severity		Categorical evaluation of Fusarium wilt severity		archived	diesase	plant	wilt	visual assessment	estimation		ordinal					0=none;1 =some;2=moderate;3=moderate-severe;4=severe
