# Supplementary material for: DeltaBreed: A BrAPI-centric breeding data information system
Source: PLoS One. 2025 Dec 12;20(12):e0324104. doi: 10.1371/journal.pone.0324104 (PMC12700463; doi:10.1371/journal.pone.0324104)
Supplement: S9 File — (XLS) [file pone.0324104.s011.xls]

## Sheet: README
Column Header	Variable Type	Required	Description
Germplasm Name	Experimental Detail	No	The name of the germplasm being evaluated can be included in the template, but germplasm will NOT be matched to the database by name during experimental data upload.
Germplasm GID	Experimental Detail	Yes, if…	Germplasm GID is a system generated unique identifier for germplasm within a program. Germplasm must exist in the database (DB) with GIDs before creating a new experiment via import. Germplasm name(s), breeding history, and other details will be matched to the experimental data by germplasm GIDs. Required if creating a new experiment via upload.
Test (T) or Check (C)	Experimental Detail	No	Optional differentiaton of test (T) and check (C) germplasm. If blank, germplasm is assumed to be test entries.
Exp Title	Experimental Detail	Yes, if…	Title of experiment. Required if creating a new experiment via upload.
Exp Description	Experimental Detail	No	Free text description of experiment (purpose, design, etc).
Exp Unit	Experimental Detail	Yes, if…	Description of the experiment unit (Examples: plots, plant, tanks, hives, etc.). Required if creating a new experiment via upload.
Exp Type	Experimental Detail	Yes, if…	Description of experimental type (Examples: Performance trial, crossing block, seed orchard, etc). Required if creating a new experiment via upload.
Env	Experimental Detail	Yes, if…	Free-text unique identifier for environment within the experiment. Common examples include: 1,2,3…n and/or a concationation of environment location and year. Required when creating a new experiment or appending new environment via upload.
Env Location	Experimental Detail	Yes, if…	Location of the environment. Required if creating a new experiment via upload.
Env Year	Experimental Detail	Yes, if…	Year corresponding to the environment. Required if creating a new experiment via upload.
Exp Unit ID	Experimental Detail	Yes, if…	Human-readable alphanumeric identifier for experimental units unique within environment. Examples, like plot number, are often a numeric sequence. Required if creating a new experiment via upload.
Exp Replicate #	Experimental Detail	Yes, if…	Sequential number of experimental replications. For example every plot in an experiment with 3 replicates will be labled as part of replicate group 1,2, or 3. Required if creating a new experiment via upload.
Exp Block #	Experimental Detail	Yes, if…	Sequential number of blocks in an experimental design. Blocked designs will specify more than 1 block. All experiments have at least 1 block. Required if creating a new experiment via upload.
Row	Experimental Detail	No	Horizontal (y-axis) position in 2D Cartesian space.
Column	Experimental Detail	No	Vertical (x-axis) coordinate in 2D Cartesian space.
Lat	Experimental Detail	No	Latitude is a numeric coordinate in decimal degrees ranging from -90 to 90 in the WGS 84 coordinate reference system that specifies the north–south position of a point.
Long	Experimental Detail	No	Longitude is a numeric coordinate in decimal degrees ranging from -180 to 180 in the WGS 84 coordinate reference system that specifies the east–west position of a point.
Elevation	Experimental Detail	No	Elevation is the numeric height in meters above or below the WGS 84 reference ellipsoid.
RTK	Experimental Detail	No	Free text description of real-time kinematic positioning used to correct coordinates
Treatment Factors	Experimental Detail	No	Optional free text specification of treatment factors in an experiment with applied variables, like fertilizer or water regimens.
ObsUnitID	Experimental Detail	Yes, if…	Observation Unit ID is a database generated unique identifier for experimental observation units. When present, all other experimental details are ignored upon import and phenotypic data matched by ObsUnitIDs to the approriate dataset. The presence of ObsUnitIDs in the template is optional unless you are appending exsiting datasets.
Pheno 1	Phenotype	No, unless the import includes observations.	Optional specification of ontology variable by name. Ontology terms must be defined in the system before loading experimental data and the header matched to the ontology name.
TS:Pheno 1	Observation Timestamp	No	Optional observation timestamp. Header format is 'TS:' appended to the phenotype name defined in the ontology. Timestamps are in ISO8601 format (YYYY-MM-DDThh:mm:ss+hhmm or YYYY-MM-DDThh:mm:ss-hhmm) with date being the least specific unit of measure accepted.

## Sheet: Data
Germplasm Name	Germplasm GID	Test (T) or Check (C)	Exp Title	Exp Description	Exp Unit	Exp Type	Env	Env Location	Env Year	Exp Unit ID	Exp Replicate #	Exp Block #	Row	Column	Lat	Long	Elevation	RTK	Treatment Factors	ObsUnitID
