# Supplementary material for: DeltaBreed: A BrAPI-centric breeding data information system
Source: PLoS One. 2025 Dec 12;20(12):e0324104. doi: 10.1371/journal.pone.0324104 (PMC12700463; doi:10.1371/journal.pone.0324104)
Supplement: S10 File — (XLS) [file pone.0324104.s012.xls]

## Sheet: README
Germplasm Details	Description	Import Type	Required
Germplasm Name	User defined germplasm name	Germplasm	No
GID	Germplasm ID generated by DeltaBreed.	Sample	Yes, if ObsUnitID is not supplied
ObsUnitID	Observation Unit's ID generated by DeltaBreed.	Sample	Yes, if GID is not supplied
PlateID	Name of the plate	Sample	Yes
Row	The row on the well plate	Sample	Yes
Column	The column on the well plate	Sample	Yes
Organism	The chosen organism for analysis	Sample	Yes
Species	The organism species	Sample	Yes
Tissue	The tissue/sample type. See Tissue Type worksheet for more details	Sample	Yes
Comments	Sample specific comments	Sample	No

## Sheet: Tissue Types
Tissue Type
leaf
meristem
root
seed
seedling
bud
sporophyte
blood
ear
feather
hair
leg
liver
scat
swab
skin
tail
toe
whole insect
fin clips
insect head
insect leg

## Sheet: Data
Germplasm Name	GID	ObsUnitID	PlateID	Row	Column	Organism	Species	Tissue	Comments
